# Supplementary material for: Identification of long non-coding RNA signatures in triple-negative breast cancer
Source: Cancer Cell Int. 2018 Jul 17;18:103. doi: 10.1186/s12935-018-0598-8 (PMC6050698; doi:10.1186/s12935-018-0598-8)
Supplement: Supplementary file 1 — Additional file 1: Table S1. Differentially expressed lncRNAs in the two microarrays. [file 12935_2018_598_MOESM1_ESM.xlsx]

## Sheet: up-regulated in GSE 60689
ID	P.Value	logFC	seqname	GeneSymbol	source	RNAlength	chrom
ASHGA5P037549	0.00108	2.83934	ENST00000443935	AC004019.13	gencode	1838	chr22
ASHGA5P035378	0.0121	3.45452	ENST00000442666	PKP4-AS1	gencode	825	chr2
ASHGA5P030873	0.0114	3.0329	ENST00000564438	AC005606.14	gencode	614	chr16
ASHGA5P019840	0.00379	2.51313	ENST00000503938	LINC01096	gencode	366	chr4
ASHGA5P035048	0.0443	2.1103	ENST00000457668	AC007381.3	gencode	2005	chr2
ASHGA5P037554	0.00505	2.83084	ENST00000434390	AC008079.9	gencode	1859	chr22
ASHGA5P032308	0.0283	2.3525	ENST00000579468	AC010761.10	gencode	287	chr17
ASHGA5P035083	0.0148	3.07423	ENST00000457448	LINC01812	gencode	725	chr2
ASHGA5P035838	0.00112	2.9543	ENST00000425325	AC012354.6	gencode	2685	chr2
ASHGA5P036423	0.0224	3.50115	ENST00000447835	AC012462.2	gencode	825	chr2
ASHGA5P036075	0.00469	3.14951	ENST00000455309	AC017002.1	gencode	757	chr2
ASHGA5P006910	0.00452	3.21639	ENST00000428123	AC018865.8	gencode	347	chr2
ASHGA5P050653	0.000456	4.55514	ENST00000449736	AC018865.8	pseudogene	709	chr2
ASHGA5P017391	0.0236	4.56029	ENST00000440931	AC018865.8	gencode	187	chr2
ASHGA5P033815	0.00178	3.03375	ENST00000573479	AC021224.1	gencode	857	chr18
ASHGA5P053429	0.0373	3.49402	ENST00000527672	AC022182.1	gencode	926	chr8
ASHGA5P038691	0.00553	2.46885	ENST00000430621	AC034193.5	gencode	683	chr3
ASHGA5P035426	0.00573	2.33388	ENST00000458314	AC078883.3	gencode	512	chr2
ASHGA5P034827	0.00451	3.00846	ENST00000427398	AC093326.1	gencode	510	chr2
ASHGA5P035679	0.0015	2.86147	ENST00000454477	AC093326.2	gencode	660	chr2
ASHGA5P030597	0.0108	2.16644	ENST00000583044	AC100830.4	gencode	554	chr15
ASHGA5P040076	0.032	2.38059	ENST00000426240	AC113617.1	gencode	515	chr4
ASHGA5P040075	0.0112	3.03845	ENST00000448804	AC113617.1	gencode	601	chr4
ASHGA5P049639	0.00465	2.16626	ENST00000581922	AC124789.1	gencode	401	chr17
ASHGA5P015982	0.0483	2.74537	ENST00000425399	AC131180.4	pseudogene	584	chr2
ASHGA5P035316	0.000827	3.01986	ENST00000446213	AC133785.1	gencode	1273	chr2
ASHGA5P017134	0.00124	3.46161	ENST00000438056	AC140481.1	gencode	564	chr2
ASHGA5P050657	0.0182	2.46658	ENST00000447059	AC140481.7	pseudogene	604	chr2
ASHGA5P055907	0.0316	2.31457	ENST00000537850	AE000661.37	gencode	655	chr14
ASHGA5P032724	0.0458	2.22075	uc002kes.3	AF075112	UCSC_knowngene	304	chr17
ASHGA5P030704	0.0121	3.63666	uc010bmd.3	AGSK1	UCSC_knowngene	2405	chr15
ASHGA5P030911	0.00141	3.54807	ENST00000576762	AJ003147.8	gencode	454	chr16
ASHGA5P042199	0.00244	2.35547	uc003qxf.3	AK023627	UCSC_knowngene	2072	chr6
ASHGA5P016790	0.0489	2.1312	uc010zan.1	AK054990	UCSC_knowngene	2070	chr2
ASHGA5P043242	0.00238	2.50832	uc010lhv.1	AK091729	UCSC_knowngene	1986	chr7
ASHGA5P042590	0.021	2.95951	uc003pwo.1	AK093256	UCSC_knowngene	2014	chr6
ASHGA5P035371	0.00417	2.2705	uc002tzb.1	AK128708	UCSC_knowngene	5089	chr2
ASHGA5P045221	0.00668	3.93377	uc004aaz.2	AK131521	UCSC_knowngene	2029	chr9
ASHGA5P030794	0.0326	2.19821	uc021sxj.1	AL109706	UCSC_knowngene	2503	chr15
ASHGA5P055874	0.00568	2.04757	ENST00000551881	AL589743.1	gencode	2239	chr14
ASHGA5P028713	0.00516	2.31507	ENST00000431928	AL592284.1	gencode	1063	chr1
ASHGA5P050572	0.0265	2.11462	uc002suy.1	AL832439	UCSC_knowngene	3115	chr2
ASHGA5P032368	0.0447	2.09385	uc002how.1	AL832615	UCSC_knowngene	1604	chr17
ASHGA5P048551	0.00223	5.15116	ENST00000420153	AL928742.12	gencode	166	chr14
ASHGA5P007912	0.000108	5.48384	ENST00000492083	ANKRD19P	gencode	426	chr9
ASHGA5P045827	0.000511	7.86276	ENST00000464387	ANKRD19P	gencode	1899	chr9
ASHGA5P037297	0.00741	4.02853	ENST00000457669	AP000696.2	gencode	1133	chr21
ASHGA5P048139	0.00233	2.63033	ENST00000501817	AP001258.4	gencode	2110	chr11
ASHGA5P037525	0.0464	2.37546	ENST00000415026	AP001468.58	gencode	557	chr21
ASHGA5P051170	0.0327	2.05108	ENST00000447037	AP001469.9	gencode	686	chr21
ASHGA5P031058	0.00711	2.77226	NR_046290	ATP2A1-AS1	RefSeq	535	chr16
ASHGA5P036775	0.00154	2.74372	uc002xid.1	AX746690	UCSC_knowngene	2002	chr20
ASHGA5P039027	0.0283	3.18354	uc003erl.1	AX746877	UCSC_knowngene	1139	chr3
ASHGA5P050860	0.0118	2.1224	uc002vvl.1	AX748264	UCSC_knowngene	1811	chr2
ASHGA5P034812	0.00728	2.31244	uc021vcr.1	BC011243	UCSC_knowngene	964	chr19
ASHGA5P044266	0.0215	2.69155	uc003xrx.3	BC039537	UCSC_knowngene	364	chr8
ASHGA5P045847	0.000398	3.56455	uc004aus.1	BC042913	UCSC_knowngene	1164	chr9
ASHGA5P048593	0.0453	2.31364	uc001zcp.1	BC043570	UCSC_knowngene	2525	chr15
ASHGA5P032938	0.00353	2.29435	uc002gwy.3	BC044655	UCSC_knowngene	2836	chr17
ASHGA5P039963	0.0126	2.05202	uc003hdo.1	BC045560	UCSC_knowngene	1070	chr4
ASHGA5P043360	0.00439	2.57576	uc022amp.1	BC045656	UCSC_knowngene	3492	chr7
ASHGA5P029584	0.0131	2.16986	uc001xeo.3	BC047625	UCSC_knowngene	2173	chr14
ASHGA5P036327	0.0128	3.07768	uc002utn.1	BC062769	UCSC_knowngene	1407	chr2
ASHGA5P043947	0.00461	2.03853	uc022amu.1	BC065735	UCSC_knowngene	1437	chr7
ASHGA5P046935	0.0314	2.19813	uc001jtm.3	BC069792	UCSC_knowngene	632	chr10
ASHGA5P021657	0.0104	2.03405	uc001uib.3	BC073948	UCSC_knowngene	538	chr12
ASHGA5P049065	9.52e-06	10.1133	ENST00000571158	BCAR4	gencode	791	chr16
ASHGA5P023214	4.02e-06	10.5862	ENST00000574028	BCAR4	gencode	470	chr16
ASHGA5P023192	4.68e-06	11.3397	ENST00000573037	BCAR4	gencode	887	chr16
ASHGA5P030959	0.000122	12.0962	ENST00000577041	BCAR4	gencode	378	chr16
ASHGA5P023147	3.7e-06	13.2377	NR_024050	BCAR4	RefSeq	680	chr16
ASHGA5P049064	4.58e-07	16.0365	NR_024049	BCAR4	RefSeq	1314	chr16
ASHGA5P045076	0.00477	3.54583	NR_015445	BREA2	RefSeq	1002	chr8
ASHGA5P028676	0.00457	2.34073	ENST00000417976	BX248398.1	gencode	1054	chr1
ASHGA5P036158	0.00157	2.96435	uc002tte.3	BX648270	UCSC_knowngene	4566	chr2
ASHGA5P034430	0.00497	3.44314	NR_026709	CLEC4M	RefSeq	2248	chr19
ASHGA5P043222	6.35e-05	6.14411	uc001gsf.3	CR936711	UCSC_knowngene	1342	chr1
ASHGA5P038018	0.0427	3.06263	ENST00000428765	CTA-126B4.7	gencode	572	chr22
ASHGA5P044908	0.0408	3.25979	ENST00000517368	CTA-392E5.1	gencode	517	chr8
ASHGA5P031237	0.0113	2.56359	ENST00000565929	CTD-2012K14.6	gencode	515	chr16
ASHGA5P040976	0.0186	3.16872	ENST00000511758	CTD-2072I24.1	gencode	295	chr5
ASHGA5P040937	0.0092	7.89189	ENST00000563761	CTD-2083E4.7	gencode	564	chr5
ASHGA5P033396	0.0333	2.23559	ENST00000397549	CTD-2116F7.1	gencode	4192	chr17
ASHGA5P022980	0.0389	2.17361	ENST00000567048	CTD-2165H16.4	gencode	528	chr5
ASHGA5P022069	0.0259	2.30113	ENST00000548416	CTD-2314B22.1	gencode	533	chr14
ASHGA5P055873	0.0409	3.1555	ENST00000546734	CTD-2314B22.1	gencode	787	chr14
ASHGA5P029200	0.00211	2.72659	ENST00000556301	CTD-2325P2.4	gencode	279	chr14
ASHGA5P048392	0.00448	2.51708	ENST00000501397	CTD-2383M3.1	gencode	1865	chr11
ASHGA5P041069	0.00285	2.48914	ENST00000569313	CTD-2636A23.2	gencode	643	chr5
ASHGA5P044227	0.0271	2.98771	ENST00000517495	CTD-3080F16.3	gencode	255	chr8
ASHGA5P031047	0.00905	2.16082	ENST00000567108	CTD-3203P2.1	gencode	1684	chr16
ASHGA5P035309	0.0283	5.31796	ENST00000455215	CYP4F43P	gencode	552	chr2
ASHGA5P035114	0.00723	3.77064	ENST00000413452	DGUOK-AS1	gencode	419	chr2
ASHGA5P050525	0.00731	3.81831	ENST00000439192	DGUOK-AS1	gencode	563	chr2
ASHGA5P028556	0.0151	2.87097	ENST00000425586	DLEU2	gencode	1267	chr13
ASHGA5P046481	0.014	2.72891	ENST00000439592	DMD-AS3	gencode	293	chrX
ASHGA5P030222	0.0198	2.96496	uc002blm.3	DQ596274	UCSC_knowngene	260	chr15
ASHGA5P035299	0.00148	3.68331	uc002tpz.2	FAR2P1	UCSC_knowngene	4525	chr2
ASHGA5P016747	0.013	2.06449	NR_046258	FAR2P2	RefSeq	2868	chr2
ASHGA5P028645	0.02	3.64807	ENST00000432229	FARP1-AS1	gencode	323	chr13
ASHGA5P022312	0.00412	2.23263	NR_029434	FLJ31306	RefSeq	2498	chr14
ASHGA5P015374	0.0211	2.2988	ENST00000419703	FNDC1-IT1	gencode	516	chr6
ASHGA5P045707	0.00977	2.14295	NR_024006	FP588	RefSeq	5245	chr9
ASHGA5P019458	0.0188	2.01784	ENST00000485590	GUCY1B2	gencode	531	chr13
ASHGA5P043579	0.00529	3.0714	ENST00000472494	HOTTIP	gencode	2285	chr7
ASHGA5P053012	0.0175	2.28215	NR_002795	HOXA11-AS	RefSeq	1628	chr7
ASHGA5P055441	0.00489	3.63005	ENST00000509870	HOXC-AS3	gencode	544	chr12
ASHGA5P027319	0.000565	5.00083	ENST00000567780	HOXC-AS3	gencode	2816	chr12
ASHGA5P027317	0.0021	3.80888	ENST00000512916	HOXC-AS5	gencode	1408	chr12
ASHGA5P058655	0.0168	2.11395	uc022bqs.1	JA040725	UCSC_knowngene	781	chrM
ASHGA5P044943	0.0177	4.72708	ENST00000523831	KB-1615E4.2	gencode	331	chr8
ASHGA5P044770	0.00624	2.27764	ENST00000563059	KB-1836B5.1	gencode	911	chr8
ASHGA5P041905	0.0271	3.99205	NR_027005	KHDC1	RefSeq	1444	chr6
ASHGA5P030848	0.00323	2.63005	ENST00000567829	LA16c-358B7.3	gencode	2926	chr16
ASHGA5P017175	0.0107	5.45517	ENST00000438574	LA16c-83F12.6	gencode	519	chr22
ASHGA5P037536	0.00269	7.41577	ENST00000453395	LA16c-83F12.6	gencode	624	chr22
ASHGA5P020105	0.00541	3.34239	ENST00000508286	LEF1-AS1	gencode	444	chr4
ASHGA5P037292	0.0228	3.93823	NR_024351	LINC00160	RefSeq	694	chr21
ASHGA5P014676	0.015	2.14158	ENST00000412393	LINC00342	gencode	654	chr2
ASHGA5P028942	0.0493	4.22013	ENST00000421423	LINC00403	gencode	545	chr13
ASHGA5P028426	0.03	2.08182	ENST00000434601	LINC00422	gencode	1179	chr13
ASHGA5P018818	0.0117	2.31762	ENST00000457958	LINC00511	gencode	1696	chr17
ASHGA5P023402	0.00877	3.23403	ENST00000580199	LINC00511	gencode	536	chr17
ASHGA5P049029	0.0227	4.57301	ENST00000573315	LINC00514	gencode	491	chr16
ASHGA5P029346	0.0103	2.90408	ENST00000555860	LINC00524	gencode	281	chr14
ASHGA5P018265	0.0243	2.55873	ENST00000451392	LINC00607	gencode	581	chr2
ASHGA5P038013	0.00414	2.35661	NR_024355	LINC00634	RefSeq	1506	chr22
ASHGA5P032173	0.0215	3.25202	NR_036581	LINC00675	RefSeq	1551	chr17
ASHGA5P055694	0.0281	2.08376	NR_033878	LINC00944	RefSeq	621	chr12
ASHGA5P031044	0.0391	2.45328	ENST00000443373	LINC02195	gencode	294	chr16
ASHGA5P036460	0.00135	4.22361	NR_046086	LOC100129175	RefSeq	1993	chr2
ASHGA5P048436	0.0397	2.30051	NR_046085	LOC100132078	RefSeq	2602	chr11
ASHGA5P045509	0.00932	2.42361	NR_027440	LOC100272217	RefSeq	2159	chr9
ASHGA5P044564	0.0271	2.18499	NR_038925	LOC100288181	RefSeq	5714	chr8
ASHGA5P044413	0.0295	3.79191	NR_034034	LOC100288748	RefSeq	2183	chr8
ASHGA5P036005	0.0416	2.48702	NR_040097	LOC100506123	RefSeq	2970	chr2
ASHGA5P028027	0.0138	4.75631	NR_046221	LOC100652999	RefSeq	2317	chr12
ASHGA5P034143	0.0252	2.11592	NR_046201	LOC400684	RefSeq	968	chr19
ASHGA5P048832	0.0103	3.50686	uc002bhi.4	LOC727849	UCSC_knowngene	3298	chr15
ASHGA5P033430	0.00628	2.72241	ENST00000582106	MAFG-AS1	gencode	1895	chr17
ASHGA5P037879	0.0173	2.15407	ENST00000452429	MIAT	gencode	894	chr22
ASHGA5P037416	0.0122	2.62742	NR_001458	MIR155HG	RefSeq	1500	chr21
ASHGA5P044042	0.00322	4.44355	NR_038835	MNX1-AS1	RefSeq	992	chr7
ASHGA5P043449	0.0101	3.40062	uc001gvp.1	MROH3P	UCSC_knowngene	2284	chr1
ASHGA5P046896	0.00501	2.67338	NR_038277	PRKG1-AS1	RefSeq	2268	chr10
ASHGA5P018961	0.0343	2.24945	NR_038283	PTPRG-AS1	RefSeq	2594	chr3
ASHGA5P035948	0.0442	2.3585	uc021ojb.1	RCAN3AS	UCSC_knowngene	277	chr1
ASHGA5P033380	0.0213	5.36307	NR_040017	RNF157-AS1	RefSeq	2177	chr17
ASHGA5P044321	0.0331	5.13648	ENST00000562490	RP11-102F4.3	gencode	3266	chr8
ASHGA5P033644	0.0101	3.6043	ENST00000579923	RP11-106E15.1	gencode	302	chr18
ASHGA5P042082	0.0155	3.41168	ENST00000417932	RP11-10J5.1	gencode	573	chr6
ASHGA5P030150	0.0454	2.67083	ENST00000563287	RP11-10O17.1	gencode	3385	chr15
ASHGA5P044811	0.00421	2.47864	ENST00000520357	RP11-110G21.1	gencode	575	chr8
ASHGA5P047408	0.00341	5.27079	ENST00000423283	RP11-123B3.2	gencode	435	chr10
ASHGA5P042155	0.0207	3.80485	ENST00000427460	RP11-125D12.1	gencode	420	chr6
ASHGA5P040040	0.00151	2.92283	ENST00000569927	RP11-1299A16.3	gencode	5647	chr4
ASHGA5P040901	0.0159	2.82463	ENST00000514846	RP11-1334A24.4	gencode	543	chr5
ASHGA5P039088	0.015	2.01572	ENST00000565554	RP11-145F16.2	gencode	2974	chr3
ASHGA5P020966	0.0385	2.56205	ENST00000522768	RP11-156K13.1	gencode	510	chr8
ASHGA5P033848	0.0144	3.66378	ENST00000584252	RP11-15F12.1	gencode	659	chr18
ASHGA5P045345	0.0293	2.81245	ENST00000442726	RP11-177F15.1	gencode	2900	chr1
ASHGA5P036921	0.00184	4.25145	ENST00000566366	RP1-118J21.25	gencode	1196	chr1
ASHGA5P032705	0.0227	3.4404	ENST00000431729	RP11-191N8.2	gencode	423	chr1
ASHGA5P035263	0.000615	4.25838	ENST00000584273	RP11-19E11.1	gencode	612	chr2
ASHGA5P044460	0.00172	3.19461	ENST00000577199	RP11-1C8.6	gencode	777	chr8
ASHGA5P047996	0.0236	2.5287	ENST00000531363	RP11-1L12.3	gencode	745	chr11
ASHGA5P044369	0.00472	3.41771	ENST00000562577	RP11-219B4.7	gencode	487	chr8
ASHGA5P036509	0.00985	3.21395	ENST00000568958	RP11-223I10.1	gencode	598	chr2
ASHGA5P033031	0.00857	2.48846	ENST00000580360	RP11-227G15.2	gencode	271	chr17
ASHGA5P037933	0.0345	3.3937	ENST00000564479	RP11-275F13.1	gencode	812	chr1
ASHGA5P027825	0.0351	2.05992	ENST00000544591	RP11-291B21.2	gencode	868	chr12
ASHGA5P047396	0.0435	3.32997	ENST00000563046	RP11-292F22.7	gencode	1150	chr10
ASHGA5P022992	0.0137	2.17386	ENST00000567230	RP11-299H22.5	gencode	589	chr15
ASHGA5P040264	0.0239	3.20499	ENST00000411847	RP11-301L8.2	gencode	1789	chr4
ASHGA5P042747	0.0277	3.2003	ENST00000429305	RP11-302L19.1	gencode	429	chr6
ASHGA5P030877	0.0216	2.31277	ENST00000563192	RP11-304L19.5	gencode	342	chr16
ASHGA5P029917	0.0273	2.08519	ENST00000452962	RP11-307C12.11	gencode	822	chr1
ASHGA5P046681	0.00746	2.12808	ENST00000440604	RP11-308D16.4	gencode	729	chrX
ASHGA5P032774	0.00418	2.13061	ENST00000497885	RP11-314A20.2	gencode	472	chr17
ASHGA5P026751	0.00772	2.55807	ENST00000528717	RP11-315O6.1	gencode	692	chr11
ASHGA5P041014	0.00456	2.25789	ENST00000503267	RP11-321E2.4	gencode	529	chr5
ASHGA5P052176	0.00113	4.81448	ENST00000504989	RP11-325I22.2	gencode	1616	chr5
ASHGA5P027198	0.0264	2.77876	ENST00000547898	RP11-328C8.5	gencode	447	chr12
ASHGA5P023433	0.0307	2.02295	ENST00000580828	RP11-329L6.1	gencode	106	chr17
ASHGA5P045514	0.0377	2.00635	ENST00000415423	RP11-334J6.6	gencode	473	chr9
ASHGA5P033399	0.0252	4.11875	ENST00000576963	RP11-353N14.2	gencode	1788	chr17
ASHGA5P029516	0.00994	6.39504	ENST00000554829	RP11-356O9.1	gencode	738	chr14
ASHGA5P028167	0.00265	2.45557	ENST00000552167	RP11-359M6.1	gencode	567	chr12
ASHGA5P028937	0.0239	2.42497	ENST00000440735	RP11-365P13.3	gencode	684	chr13
ASHGA5P022330	0.00752	5.9433	ENST00000554711	RP11-369C8.1	gencode	531	chr14
ASHGA5P022335	0.00894	6.13685	ENST00000554810	RP11-369C8.1	gencode	587	chr14
ASHGA5P030454	0.0227	2.55283	ENST00000564211	RP11-37C7.3	gencode	3047	chr15
ASHGA5P044513	0.00742	2.39986	ENST00000530778	RP11-383J24.5	gencode	1767	chr8
ASHGA5P020789	0.00671	2.62459	ENST00000519861	RP11-383J24.5	gencode	359	chr8
ASHGA5P045315	0.000383	5.67437	ENST00000425666	RP11-389K14.3	gencode	1013	chr9
ASHGA5P030024	0.00711	2.21221	ENST00000558938	RP11-394B5.2	gencode	308	chr15
ASHGA5P039912	0.00995	3.50533	ENST00000505575	RP11-395F4.1	gencode	606	chr4
ASHGA5P032711	0.00173	5.57588	ENST00000438158	RP11-400N13.3	gencode	562	chr1
ASHGA5P031759	0.0356	2.24797	ENST00000570241	RP11-401P9.5	gencode	1109	chr16
ASHGA5P033548	0.0056	2.39108	ENST00000579713	RP11-403A21.2	gencode	817	chr18
ASHGA5P042259	0.0102	2.06809	ENST00000443928	RP11-404F10.2	gencode	791	chr1
ASHGA5P021269	0.0225	2.15269	ENST00000529082	RP11-428C19.5	gencode	422	chr11
ASHGA5P036871	0.0121	2.3353	ENST00000447909	RP11-429E11.2	gencode	937	chr20
ASHGA5P031278	0.0342	2.84407	ENST00000562763	RP11-432I5.2	gencode	465	chr16
ASHGA5P051463	0.0408	2.10068	ENST00000537401	RP11-439A17.9	gencode	2034	chr1
ASHGA5P044786	0.0114	3.74766	ENST00000520185	RP11-44K6.2	gencode	102	chr8
ASHGA5P053945	0.0258	3.37547	ENST00000443294	RP11-480I12.5	gencode	1835	chr1
ASHGA5P034716	0.00796	2.47577	ENST00000451217	RP1-150O5.3	gencode	456	chr1
ASHGA5P031222	0.0364	3.08576	ENST00000568767	RP11-513N24.1	gencode	2673	chr16
ASHGA5P044443	0.0352	2.05823	ENST00000564694	RP11-521I2.3	gencode	1142	chr8
ASHGA5P042612	0.0213	3.02984	ENST00000444229	RP11-527F13.1	gencode	583	chr6
ASHGA5P043895	0.0146	2.01833	ENST00000562504	RP11-534L20.5	gencode	509	chr1
ASHGA5P027935	0.0187	2.51701	ENST00000553006	RP11-547C5.1	gencode	256	chr12
ASHGA5P031851	0.048	3.54668	ENST00000429469	RP11-553K8.2	gencode	363	chr1
ASHGA5P029053	0.0295	2.06143	ENST00000551040	RP11-562L8.1	gencode	590	chr14
ASHGA5P022486	0.0172	2.01701	ENST00000557871	RP11-56B16.2	pseudogene	1041	chr15
ASHGA5P046894	0.00817	2.77411	ENST00000452247	RP11-573I11.2	gencode	869	chr10
ASHGA5P031206	0.0337	2.70417	ENST00000416416	RP11-576I22.2	gencode	2080	chr1
ASHGA5P031049	0.035	3.93493	ENST00000501520	RP11-57A19.2	gencode	2481	chr16
ASHGA5P048684	0.0487	2.53368	ENST00000561094	RP11-605F22.2	gencode	518	chr15
ASHGA5P055525	0.0253	2.20343	ENST00000549651	RP11-611E13.2	gencode	883	chr12
ASHGA5P027427	0.0159	2.40385	ENST00000553135	RP11-611E13.2	gencode	452	chr12
ASHGA5P045044	0.00466	2.48475	ENST00000561761	RP11-629O1.2	gencode	1546	chr8
ASHGA5P026635	0.0191	2.89193	ENST00000524441	RP11-632K5.2	gencode	639	chr11
ASHGA5P044211	0.0156	2.58858	ENST00000519764	RP11-675F6.4	gencode	537	chr8
ASHGA5P053555	0.0033	7.34236	ENST00000529478	RP11-6D1.6	gencode	474	chr8
ASHGA5P033688	0.00155	3.5172	ENST00000581677	RP11-705O1.8	gencode	2131	chr18
ASHGA5P040280	0.00226	2.75407	ENST00000514966	RP11-706F1.1	gencode	412	chr4
ASHGA5P035703	0.0107	5.11847	ENST00000565044	RP11-734K21.5	gencode	3273	chr2
ASHGA5P030696	0.0125	2.2406	ENST00000559277	RP11-761I4.3	gencode	479	chr15
ASHGA5P045256	0.0181	2.29498	ENST00000417843	RP11-764K9.1	gencode	2818	chr9
ASHGA5P019862	0.0132	2.04449	ENST00000504278	RP11-834C11.5	gencode	307	chr12
ASHGA5P020263	0.0443	2.69687	ENST00000510621	RP11-83M16.6	gencode	585	chr5
ASHGA5P045541	0.00973	2.37725	ENST00000566567	RP11-83N9.5	gencode	1274	chr9
ASHGA5P032536	0.0146	2.88795	ENST00000508851	RP11-893F2.9	gencode	750	chr17
ASHGA5P022653	0.00976	3.10848	ENST00000560399	RP11-89K21.1	gencode	548	chr2
ASHGA5P035007	0.00025	4.31005	ENST00000430847	RP11-89K21.1	gencode	351	chr2
ASHGA5P035006	0.00334	4.41698	ENST00000354756	RP11-89K21.1	gencode	2275	chr2
ASHGA5P050461	0.0126	5.452	ENST00000437916	RP11-89K21.1	gencode	2880	chr2
ASHGA5P035008	0.000266	5.7895	ENST00000444871	RP11-89K21.1	gencode	581	chr2
ASHGA5P020784	0.00107	4.4266	ENST00000519762	RP11-909N17.3	gencode	417	chr8
ASHGA5P029820	0.00391	2.1213	ENST00000540171	RP11-982M15.6	gencode	1307	chr14
ASHGA5P030299	0.0181	2.00354	ENST00000452465	RP11-98G7.1	gencode	675	chr1
ASHGA5P028320	0.00123	2.89763	ENST00000542314	RP1-278C19.3	gencode	707	chr12
ASHGA5P047182	0.0104	2.50607	ENST00000423232	RP13-137A17.5	gencode	604	chr10
ASHGA5P045921	0.0038	2.55674	ENST00000478294	RP13-463N16.6	gencode	697	chr10
ASHGA5P039703	0.0057	3.24335	ENST00000507525	RP13-577H12.2	gencode	233	chr4
ASHGA5P053590	0.00256	2.35425	ENST00000521207	RP13-582O9.5	gencode	429	chr8
ASHGA5P041657	0.0273	2.03875	ENST00000563225	RP1-80N2.3	gencode	3325	chr6
ASHGA5P042028	0.00835	2.00802	ENST00000434560	RP1-86D1.2	gencode	1828	chr6
ASHGA5P042072	0.00913	3.32969	ENST00000564248	RP3-406A7.7	gencode	374	chr6
ASHGA5P051064	0.00245	3.18276	ENST00000447343	RP4-583P15.10	gencode	464	chr20
ASHGA5P016758	0.00416	3.19821	ENST00000433905	RP4-583P15.10	gencode	266	chr20
ASHGA5P048021	0.0275	2.00218	ENST00000528366	RP4-607I7.1	gencode	1102	chr11
ASHGA5P037110	0.0308	2.4654	ENST00000437987	RP4-715N11.2	gencode	182	chr20
ASHGA5P016649	0.0153	2.16944	ENST00000432513	RP4-753P9.3	gencode	326	chrX
ASHGA5P033100	0.0121	2.39514	ENST00000429227	RP5-1061H20.4	gencode	868	chr1
ASHGA5P036844	0.0302	2.40164	ENST00000438154	RP5-1112F19.2	gencode	2326	chr20
ASHGA5P044041	0.00532	3.70623	ENST00000429228	RP5-1121A15.4	gencode	374	chr7
ASHGA5P045066	0.0176	2.22794	ENST00000439341	RP5-858B6.3	gencode	794	chr1
ASHGA5P045278	0.00258	2.46848	uc004ahq.1	SMC5-AS1	UCSC_knowngene	1817	chr9
ASHGA5P036150	0.00225	2.38477	NR_002909	SNHG3	RefSeq	2238	chr1
ASHGA5P048015	0.00569	2.37385	ENST00000396885	SZT2-AS1	gencode	699	chr1
ASHGA5P033299	0.00313	3.59453	uc002jcf.3	TCAM1P	UCSC_knowngene	3291	chr17
ASHGA5P051208	0.0336	2.18494	ENST00000359859	TMEM191A	gencode	736	chr22
ASHGA5P015403	0.0236	2.35176	ENST00000419950	TMEM191A	gencode	663	chr22
ASHGA5P044925	0.0128	2.02707	NR_024522	TMEM67	RefSeq	3381	chr8
ASHGA5P039495	0.0133	2.4539	uc003hrl.1	unknown	UCSC_knowngene	1741	chr4
ASHGA5P046415	0.0223	4.02437	ENST00000399966	WASIR1	gencode	1054	chrX
ASHGA5P026287	0.000472	7.42163	ENST00000459866	WT1-AS	gencode	328	chr11
ASHGA5P046095	0.0186	3.44821	TCONS_00001640	XLOC_000978	TCONS	1171	chr1
ASHGA5P029923	0.00871	2.47871	TCONS_00008210	XLOC_003666	TCONS	789	chr4
ASHGA5P029314	0.0106	2.14577	TCONS_00010872	XLOC_004697	TCONS	1261	chr5
ASHGA5P029134	0.00653	3.05279	TCONS_00010961	XLOC_004881	TCONS	281	chr5
ASHGA5P056970	0.00624	3.61587	TCONS_00011696	XLOC_005175	TCONS	438	chr6
ASHGA5P053292	0.0325	2.06095	TCONS_00012617	XLOC_005501	TCONS	1902	chr6
ASHGA5P027055	0.0121	2.80167	TCONS_00012377	XLOC_005945	TCONS	701	chr6
ASHGA5P057182	0.0106	2.07376	TCONS_00014171	XLOC_006163	TCONS	378	chr7
ASHGA5P057220	0.0105	2.06434	TCONS_00014726	XLOC_006815	TCONS	378	chr8
ASHGA5P047360	0.00395	2.27061	TCONS_00014557	XLOC_007043	TCONS	1967	chr8
ASHGA5P057504	0.00849	2.02253	TCONS_00018389	XLOC_008669	TCONS	512	chr10
ASHGA5P043026	0.00657	4.09774	TCONS_00019699	XLOC_009497	TCONS	300	chr11
ASHGA5P057644	0.00566	3.4541	TCONS_00020322	XLOC_009653	TCONS	832	chr12
ASHGA5P057753	0.00924	3.37955	TCONS_00021766	XLOC_010361	TCONS	365	chr13
ASHGA5P049440	0.0409	2.44849	TCONS_00021867	XLOC_010463	TCONS	9590	chr13
ASHGA5P038405	0.0125	2.08366	TCONS_00023409	XLOC_011256	TCONS	1140	chr15
ASHGA5P038575	0.0213	3.13535	TCONS_00023486	XLOC_011331	TCONS	2143	chr15
ASHGA5P037208	0.00609	2.64904	TCONS_00025773	XLOC_012582	TCONS	857	chr17
ASHGA5P036429	0.00404	3.43556	TCONS_00026345	XLOC_012695	TCONS	212	chr18
ASHGA5P036124	0.00825	2.05122	TCONS_00027274	XLOC_013283	TCONS	1067	chr19
ASHGA5P032680	0.0134	2.55439	TCONS_00029175	XLOC_014114	TCONS	1975	chr21
ASHGA5P038023	0.000132	5.9345	ENST00000420269	Z82214.3	gencode	531	chr22
ASHGA5P025819	0.0236	3.10419	NR_038248	ZNF571-AS1	RefSeq	2699	chr19
ASHGA5P043271	0.00349	2.26148	AF143879		K4K36_lincRNA	581	chr16
ASHGA5P047394	0.00285	2.40601	AI202367		K4K36_lincRNA	445	chr2
ASHGA5P000055	0.0106	3.38698	AK091435		RNAdb	2491	chrX
ASHGA5P047965	0.0346	3.40617	DB333807		K4K36_lincRNA	559	chr22
ASHGA5P000005	0.00594	4.25025	AA879429		K4K36_lincRNA	348	chr18

## Sheet: down-regulated in GSE 60689
ID	P.Value	logFC	seqname	GeneSymbol	source	RNAlength	chrom
ASHGA5P033768	0.0162	-8.88506	ENST00000578285	CYP4F35P	gencode	663	chr18
ASHGA5P025715	0.0304	-5.278	NR_027910	CALB2	RefSeq	1445	chr16
ASHGA5P047335	0.00162	-4.88491	ENST00000419441	RP11-166N17.3	gencode	466	chr10
ASHGA5P017469	0.000692	-4.88066	ENST00000442037	H19	gencode	798	chr11
ASHGA5P019330	0.00086	-4.77092	NR_024538	GSTM4	RefSeq	1359	chr1
ASHGA5P015417	0.000921	-4.75547	ENST00000420110	HLA-L	pseudogene	1011	chr6
ASHGA5P032723	0.00996	-4.71871	ENST00000563701	RP11-252A24.3	gencode	2365	chr16
ASHGA5P058482	0.033	-4.55833	uc004aep.1	AQP7P1	UCSC_knowngene	1438	chr9
ASHGA5P020458	0.002	-4.47656	NR_046336	FAM193A	RefSeq	4927	chr4
ASHGA5P019396	0.00844	-4.44562	ENST00000481799	GGTA1P	gencode	1487	chr9
ASHGA5P054609	0.00017	-4.3813	TCONS_00010584	XLOC_005110	TCONS	2395	chr5
ASHGA5P046640	0.0385	-4.37885	ENST00000553843	RP4-755D9.1	gencode	2102	chrX
ASHGA5P058161	0.000579	-4.33091	TCONS_00027184	XLOC_013222	TCONS	1551	chr19
ASHGA5P018443	0.0264	-4.25719	NR_015375	FLJ35024	RefSeq	928	chr9
ASHGA5P054612	0.000484	-4.1902	uc021pzu.1	AX747838	UCSC_knowngene	1247	chr10
ASHGA5P013985	0.00408	-4.18758	ENST00000520714	MEG3	gencode	1351	chr14
ASHGA5P038394	0.0381	-4.17407	ENST00000514281	RP11-71E19.2	gencode	254	chr3
ASHGA5P030397	0.000207	-4.15485	ENST00000431496	AC055876.1	pseudogene	288	chr15
ASHGA5P045756	0.00405	-4.15212	uc004ags.1	AK130904	UCSC_knowngene	3865	chr9
ASHGA5P016699	0.0031	-4.09907	ENST00000433106	AL078621.4	gencode	590	chr2
ASHGA5P015206	0.00425	-4.08208	NR_015423	PGM5-AS1	RefSeq	536	chr9
ASHGA5P058412	0.00386	-4.0793	uc002wst.1	AX747264	UCSC_knowngene	1667	chr20
ASHGA5P023755	0.000637	-4.06311	HMlincRNA193-	HMlincRNA193	K4K36_lincRNA	6777	chr12
ASHGA5P054665	0.000686	-4.05898	uc021qbz.1	H19	UCSC_knowngene	2389	chr11
ASHGA5P020777	0.00336	-4.01875	NR_046464	MEG3	RefSeq	1687	chr14
ASHGA5P057640	0.00246	-4.00692	TCONS_00020269	XLOC_009614	TCONS	716	chr12
ASHGA5P050650	0.0257	-4.00257	ENST00000440031	AC079776.2	pseudogene	223	chr2
ASHGA5P026057	0.00295	-3.99398	uc001ctg.1	AK090844	UCSC_knowngene	2762	chr1
ASHGA5P018205	0.00642	-3.99029	uc002tjx.4	AY343891	UCSC_knowngene	534	chr2
ASHGA5P014724	0.000873	-3.98726	uc001lva.4	H19	UCSC_knowngene	2302	chr11
ASHGA5P025951	0.00379	-3.96556	NR_047587	TMEM218	RefSeq	3651	chr11
ASHGA5P058481	0.0134	-3.93905	uc004aem.1	AQP7P1	UCSC_knowngene	614	chr9
ASHGA5P050015	0.000306	-3.92449	ENST00000581951	CTD-2541J13.2	gencode	554	chr18
ASHGA5P039373	0.00185	-3.91437	ENST00000513616	RP11-415C15.3	gencode	649	chr4
ASHGA5P044275	0.000758	-3.85839	NR_038236	LINC00968	RefSeq	2531	chr8
ASHGA5P022146	0.000569	-3.8494	NR_037591	AK2	RefSeq	3789	chr1
ASHGA5P040491	0.008	-3.84536	uc003jyy.3	DQ587763	UCSC_knowngene	547	chr5
ASHGA5P022261	0.000587	-3.82727	NR_028461	ATXN3	RefSeq	6835	chr14
ASHGA5P039095	0.012	-3.82586	ENST00000492731	RP11-454C18.1	gencode	580	chr3
ASHGA5P016902	0.00468	-3.79282	ENST00000435523	AC058791.2	gencode	553	chr7
ASHGA5P031743	0.0147	-3.77664	NR_040677	LOC100507577	RefSeq	2566	chr16
ASHGA5P015505	0.00606	-3.7517	ENST00000420855	RP11-561O23.6	gencode	572	chr9
ASHGA5P016296	0.00335	-3.75116	ENST00000429037	HLA-P	pseudogene	534	chr6
ASHGA5P026523	0.00411	-3.74648	TCONS_00011943	XLOC_005452	TCONS	1396	chr6
ASHGA5P053157	0.0146	-3.72426	ENST00000452320	MAGI2-AS3	gencode	4505	chr7
ASHGA5P043980	0.0349	-3.72097	uc003wde.3	DQ786304	UCSC_knowngene	1485	chr7
ASHGA5P029824	0.00115	-3.68487	uc021sel.1	AF401214	UCSC_knowngene	2232	chr14
ASHGA5P023384	0.0036	-3.66938	ENST00000579873	RP11-583F2.1	pseudogene	453	chr17
ASHGA5P052794	0.00148	-3.65839	uc003plb.4	SNHG5	UCSC_knowngene	999	chr6
ASHGA5P017821	0.0106	-3.64847	NR_038346	MAGI2-AS3	RefSeq	901	chr7
ASHGA5P000761	0.000946	-3.62977	NR_027653	KLF6	RefSeq	4525	chr10
ASHGA5P020098	0.000706	-3.61103	uc011cgn.1	LINC01091	UCSC_knowngene	560	chr4
ASHGA5P017571	0.00179	-3.60028	ENST00000443252	AL132709.5	gencode	480	chr14
ASHGA5P016712	0.0289	-3.58621	ENST00000433290	AC079776.2	gencode	400	chr2
ASHGA5P018958	0.000535	-3.57925	NR_036430	SRGN	RefSeq	1122	chr10
ASHGA5P053623	0.000843	-3.57056	ENST00000429980	RP11-143M1.2	gencode	394	chr9
ASHGA5P051372	0.0215	-3.55867	ENST00000451839	CHL1-AS2	gencode	508	chr3
ASHGA5P045586	0.0386	-3.54102	uc003zfx.3	AY343892	UCSC_knowngene	532	chr9
ASHGA5P041935	0.00257	-3.53307	ENST00000420199	SNHG5	gencode	1002	chr6
ASHGA5P043733	0.000553	-3.53277	ENST00000417840	AC118138.2	pseudogene	808	chr7
ASHGA5P028069	0.00119	-3.48776	TCONS_00010037	XLOC_004467	TCONS	3347	chr5
ASHGA5P058299	0.0212	-3.48594	TCONS_00029686	XLOC_014355	TCONS	1860	chr22
ASHGA5P023034	0.00347	-3.47894	ENST00000568184	RP11-114H24.4	gencode	602	chr15
ASHGA5P009689	0.00717	-3.47135	NR_027514	CCNDBP1	RefSeq	3572	chr15
ASHGA5P050897	0.000824	-3.46645	NR_027700	NOP56	RefSeq	2245	chr20
ASHGA5P007537	0.000501	-3.45913	NR_028505	MIR22HG	RefSeq	1356	chr17
ASHGA5P050874	0.0291	-3.45385	NR_033841	LOC200772	RefSeq	2274	chr2
ASHGA5P018234	0.0332	-3.45017	ENST00000451017	RP11-704J17.5	gencode	753	chr6
ASHGA5P053793	0.00325	-3.44628	uc004bgd.3	BC047074	UCSC_knowngene	1237	chr9
ASHGA5P038979	0.0285	-3.43715	ENST00000511512	RP11-71E19.1	gencode	501	chr3
ASHGA5P054439	0.00168	-3.41814	uc001jby.3	RSU1P2	UCSC_knowngene	2397	chr10
ASHGA5P041645	0.00385	-3.41516	ENST00000415144	RP3-406P24.3	gencode	209	chr6
ASHGA5P015920	0.0125	-3.41248	ENST00000424820	BX004987.3	gencode	513	chr1
ASHGA5P031766	0.0169	-3.40033	ENST00000565308	CTD-2119F7.2	pseudogene	961	chr16
ASHGA5P052279	0.00183	-3.39826	uc003jyr.1	SMA5	UCSC_knowngene	660	chr5
ASHGA5P018683	0.000828	-3.39657	ENST00000456460	BX004987.5	gencode	388	chr1
ASHGA5P020883	0.00252	-3.38496	NR_046466	MEG3	RefSeq	1506	chr14
ASHGA5P017725	0.0011	-3.37859	uc009vjo.1	LOC643837	UCSC_knowngene	517	chr1
ASHGA5P019225	0.00465	-3.37363	NR_027762	RBM34	RefSeq	1733	chr1
ASHGA5P019875	0.0404	-3.3715	ENST00000504509	RP11-789C1.1	gencode	469	chr4
ASHGA5P019939	0.00947	-3.3688	NR_003679	NBLA00301	RefSeq	766	chr4
ASHGA5P049633	0.00667	-3.36732	ENST00000531465	HMGB1P24	gencode	328	chr17
ASHGA5P026324	0.000579	-3.36198	TCONS_00014252	XLOC_006350	TCONS	871	chr7
ASHGA5P038553	0.00187	-3.35547	uc003fgr.1	BC131773	UCSC_knowngene	2391	chr3
ASHGA5P056481	0.0029	-3.33327	TCONS_00004663	XLOC_001313	TCONS	762	chr2
ASHGA5P023286	0.000606	-3.32518	NR_024547	TMEM11	RefSeq	1688	chr17
ASHGA5P052140	0.0437	-3.31759	ENST00000509640	RP11-471J12.1	gencode	673	chr4
ASHGA5P019727	0.00509	-3.30927	ENST00000502069	RP11-877E17.2	gencode	621	chr12
ASHGA5P016427	0.0156	-3.30078	ENST00000430271	RP11-3N2.1	gencode	748	chr7
ASHGA5P015106	0.0029	-3.30026	ENST00000416700	RP11-58A12.3	gencode	681	chr9
ASHGA5P022000	0.0306	-3.28323	ENST00000546767	RP11-983P16.4	gencode	364	chr12
ASHGA5P019233	0.000713	-3.27392	NR_049756	RPP14	RefSeq	3266	chr3
ASHGA5P041779	0.00414	-3.2701	ENST00000437650	HLA-DRB6	pseudogene	715	chr6
ASHGA5P040825	0.0333	-3.26739	TCONS_00021745	XLOC_010336	TCONS	1315	chr13
ASHGA5P042693	0.000828	-3.25092	ENST00000412161	SYNE1-AS1	gencode	553	chr6
ASHGA5P022410	0.0033	-3.25086	NR_028458	ATXN3	RefSeq	6826	chr14
ASHGA5P029988	0.00584	-3.2471	ENST00000558323	RP11-151N17.2	gencode	570	chr15
ASHGA5P020792	0.000835	-3.23854	ENST00000519898	MIR143HG	gencode	1158	chr5
ASHGA5P047565	0.0178	-3.22942	TCONS_00013554	XLOC_006188	TCONS	441	chr7
ASHGA5P026766	0.00759	-3.22576	TCONS_00011776	XLOC_005244	TCONS	1152	chr6
ASHGA5P052599	0.0014	-3.20088	uc011dkm.2	BTN2A3P	UCSC_knowngene	1906	chr6
ASHGA5P041449	0.0086	-3.17855	ENST00000566630	CTB-85P21.2	gencode	3379	chr5
ASHGA5P034321	0.000958	-3.16732	ENST00000270443	ZNF702P	gencode	2990	chr19
ASHGA5P043602	0.00236	-3.16713	ENST00000415934	AC007036.4	gencode	437	chr7
ASHGA5P041505	0.0341	-3.16654	ENST00000523301	RP11-175K6.1	gencode	568	chr5
ASHGA5P052283	0.0145	-3.16311	uc021yag.1	GUSBP9	UCSC_knowngene	660	chr5
ASHGA5P050985	0.00251	-3.16269	uc002xir.1	SNHG11	UCSC_knowngene	2578	chr20
ASHGA5P021242	0.0315	-3.16006	NR_045405	RIC3	RefSeq	5879	chr11
ASHGA5P049980	0.000707	-3.1494	ENST00000583490	RP11-627G18.3	gencode	1788	chr18
ASHGA5P019020	0.00679	-3.14552	NR_028476	RBMX	RefSeq	1925	chrX
ASHGA5P030747	0.00338	-3.14512	NR_028052	NGRN	RefSeq	1777	chr15
ASHGA5P025716	0.00361	-3.14349	NR_027962	TYW3	RefSeq	3539	chr1
ASHGA5P020201	0.00531	-3.14158	ENST00000509463	RP11-597D13.9	gencode	692	chr4
ASHGA5P020735	0.0322	-3.1366	uc003ajh.3	TUG1	UCSC_knowngene	7090	chr22
ASHGA5P016011	0.00379	-3.13473	NR_037875	LOC728730	RefSeq	2517	chr2
ASHGA5P018279	0.00751	-3.13229	ENST00000451547	AC007246.3	gencode	329	chr2
ASHGA5P020225	0.013	-3.13173	ENST00000509939	RP11-696N14.1	gencode	677	chr4
ASHGA5P017251	0.0198	-3.123	uc002the.2	MIR4435-2HG	UCSC_knowngene	1583	chr2
ASHGA5P055118	0.0018	-3.12221	ENST00000527637	RP11-693N9.2	gencode	615	chr11
ASHGA5P018391	0.00769	-3.11451	ENST00000452919	CHL1-AS2	gencode	726	chr3
ASHGA5P042794	0.00399	-3.10489	TCONS_00019303	XLOC_009135	TCONS	635	chr11
ASHGA5P021417	0.0224	-3.09499	NR_034174	VNN2	RefSeq	1479	chr6
ASHGA5P014184	0.0071	-3.08416	NR_033255	DTYMK	RefSeq	1136	chr2
ASHGA5P030166	0.0043	-3.06244	ENST00000569742	RP11-797A18.4	gencode	1356	chr15
ASHGA5P027648	0.0163	-3.05424	ENST00000538710	RP11-87C12.5	gencode	816	chr12
ASHGA5P025882	0.00433	-3.05295	NR_045585	SDF2	RefSeq	1262	chr17
ASHGA5P016379	0.00549	-3.05193	ENST00000429901	AC058791.2	gencode	565	chr7
ASHGA5P053102	0.002	-3.03161	uc011kea.2	GS1-124K5.11	UCSC_knowngene	1838	chr7
ASHGA5P022048	0.0024	-3.03157	NR_037717	RNASEK-C17ORF49	RefSeq	1909	chr17
ASHGA5P020437	0.0142	-3.02745	ENST00000513501	AC226119.4	pseudogene	530	chr4
ASHGA5P045585	0.00392	-3.01583	ENST00000442069	RP11-143M1.2	gencode	575	chr9
ASHGA5P040100	0.00692	-3.01504	ENST00000511919	RP11-93L9.1	gencode	590	chr4
ASHGA5P025780	0.000906	-3.00407	NR_037159	ZNF582-AS1	RefSeq	1691	chr19
ASHGA5P015058	0.00175	-3.00189	ENST00000416105	AL078621.4	gencode	645	chr2
ASHGA5P030404	0.0222	-3.00053	ENST00000568690	CTD-3092A11.1	gencode	439	chr15
ASHGA5P048861	0.0299	-2.99895	ENST00000559010	UBE2Q2P1	gencode	507	chr15
ASHGA5P043553	0.0242	-2.97225	ENST00000422542	AC005682.5	gencode	366	chr7
ASHGA5P015892	0.0228	-2.96619	ENST00000424477	MAGI2-AS3	gencode	520	chr7
ASHGA5P038613	0.0429	-2.96447	ENST00000444488	TPRG1-AS1	gencode	697	chr3
ASHGA5P053762	0.00621	-2.96392	uc004axb.2	BC070371	UCSC_knowngene	1370	chr9
ASHGA5P047975	0.0171	-2.95625	ENST00000424948	RP1-92O14.3	gencode	661	chr1
ASHGA5P020230	0.0211	-2.95215	ENST00000510011	RP11-33B1.1	gencode	979	chr4
ASHGA5P032953	0.0042	-2.9446	ENST00000580962	RP11-746M1.1	gencode	504	chr17
ASHGA5P014921	0.0155	-2.94043	ENST00000414768	RP11-305L7.6	gencode	562	chr9
ASHGA5P054357	0.0147	-2.91816	uc022atb.1	CR936829	UCSC_knowngene	1627	chr8
ASHGA5P013986	0.0127	-2.91538	NR_046467	MEG3	RefSeq	1793	chr14
ASHGA5P019567	0.0109	-2.91497	NR_027928	CHKB-CPT1B	RefSeq	4293	chr22
ASHGA5P019652	0.00183	-2.90601	uc003knd.3	FLJ35946	UCSC_knowngene	1861	chr5
ASHGA5P020063	0.043	-2.89605	ENST00000507571	RP11-471J12.1	gencode	3196	chr4
ASHGA5P019421	0.00794	-2.89056	ENST00000556073	RP11-614O9.1	gencode	543	chr14
ASHGA5P022774	0.00117	-2.88793	ENST00000562555	RP11-259G18.1	pseudogene	298	chr17
ASHGA5P017283	0.00172	-2.87542	ENST00000439725	H19	gencode	1929	chr11
ASHGA5P043562	0.00328	-2.86586	ENST00000428939	HOTAIRM1	gencode	889	chr7
ASHGA5P021196	0.00137	-2.8632	ENST00000527425	RP11-693N9.2	gencode	505	chr11
ASHGA5P040172	0.00128	-2.85533	ENST00000415543	BX004987.5	gencode	661	chr1
ASHGA5P022112	0.00258	-2.85339	NR_037715	RNASEK	RefSeq	1047	chr17
ASHGA5P043742	0.00262	-2.84811	uc003ucx.3	STAG3L1	UCSC_knowngene	1984	chr7
ASHGA5P020350	0.00695	-2.84394	ENST00000512039	RP11-138I17.1	gencode	319	chr4
ASHGA5P017076	0.0112	-2.82979	ENST00000437389	RP11-305L7.6	gencode	302	chr9
ASHGA5P033132	0.00609	-2.82499	uc010wia.1	AK027091	UCSC_knowngene	845	chr17
ASHGA5P031540	0.00197	-2.81677	TCONS_00007259	XLOC_003243	TCONS	604	chr3
ASHGA5P021658	0.0135	-2.80941	NR_038118	MMAB	RefSeq	4241	chr12
ASHGA5P040252	0.00111	-2.80271	ENST00000507023	RP11-130F10.1	gencode	2161	chr4
ASHGA5P039281	0.00437	-2.78783	ENST00000504019	ABCA11P	pseudogene	2110	chr4
ASHGA5P019438	0.00768	-2.78683	NR_046443	CEP41	RefSeq	6410	chr7
ASHGA5P017198	0.0483	-2.7858	ENST00000438790	RP1-65J11.1	gencode	446	chr1
ASHGA5P019355	0.0489	-2.78273	NR_028293	PTGER3	RefSeq	1984	chr1
ASHGA5P003994	0.0488	-2.77929	NR_036553	FASTKD3	RefSeq	900	chr5
ASHGA5P016665	0.0236	-2.77923	ENST00000432699	RP11-464O2.2	gencode	558	chr10
ASHGA5P017181	0.0244	-2.77868	uc002rrs.1	LOC728730	UCSC_knowngene	3706	chr2
ASHGA5P044614	0.00548	-2.77673	ENST00000524139	ERICH1-AS1	gencode	1744	chr8
ASHGA5P013992	0.0247	-2.77652	NR_033358	MEG3	RefSeq	1735	chr14
ASHGA5P016650	0.0411	-2.76485	ENST00000432535	RP11-456A18.1	gencode	477	chr10
ASHGA5P038665	0.00189	-2.75892	NR_045572	CHL1	RefSeq	2585	chr3
ASHGA5P051840	0.00251	-2.7572	ENST00000446521	SDHAP2	gencode	584	chr3
ASHGA5P030777	0.00214	-2.75318	ENST00000565166	CTD-2576F9.2	gencode	891	chr15
ASHGA5P050348	0.00161	-2.75246	NR_037161	LOC386758	RefSeq	1348	chr19
ASHGA5P032763	0.0355	-2.74994	TCONS_00028980	XLOC_013894	TCONS	215	chr21
ASHGA5P019455	0.0143	-2.74436	NR_037171	LOC100507547	RefSeq	616	chr6
ASHGA5P028113	0.00913	-2.73458	ENST00000545709	RP11-305O6.3	gencode	3457	chr12
ASHGA5P056278	0.0173	-2.73247	TCONS_00001701	XLOC_001061	TCONS	602	chr1
ASHGA5P051203	0.015	-2.72903	uc010gsf.1	PI4KAP1	UCSC_knowngene	2359	chr22
ASHGA5P052933	0.00265	-2.72794	TCONS_00012593	XLOC_005452	TCONS	422	chr6
ASHGA5P029666	0.00155	-2.72656	TCONS_00008328	XLOC_003782	TCONS	1606	chr4
ASHGA5P044791	0.0477	-2.71984	ENST00000522388	RP11-930P14.1	gencode	1088	chr8
ASHGA5P016549	0.037	-2.71869	ENST00000431558	PRRT3-AS1	gencode	614	chr3
ASHGA5P050475	0.00661	-2.70881	ENST00000563365	PRORSD1P	gencode	2154	chr2
ASHGA5P019374	0.018	-2.70182	NR_003109	TRNAU1AP	RefSeq	2032	chr1
ASHGA5P021425	0.0259	-2.69574	ENST00000532168	RP11-356J5.12	gencode	693	chr11
ASHGA5P018801	0.0378	-2.69537	uc001ejc.3	BC071797	UCSC_knowngene	1098	chr1
ASHGA5P030978	0.00321	-2.68751	ENST00000415000	RP11-280O1.2	gencode	368	chr1
ASHGA5P054921	0.00719	-2.68723	ENST00000539921	SNHG1	gencode	1071	chr11
ASHGA5P019849	0.00165	-2.68703	NR_037913	RCHY1	RefSeq	4475	chr4
ASHGA5P021378	0.00502	-2.67317	NR_047589	TMEM218	RefSeq	3720	chr11
ASHGA5P056325	0.0123	-2.66525	TCONS_00002502	XLOC_001061	TCONS	464	chr1
ASHGA5P031462	0.0423	-2.66173	ENST00000568795	RP11-304L19.4	gencode	456	chr16
ASHGA5P041003	0.0472	-2.65658	NR_046285	LOC100130744	RefSeq	2619	chr5
ASHGA5P046303	0.0213	-2.64975	ENST00000555168	NKAPP1	gencode	557	chrX
ASHGA5P040098	0.0325	-2.64667	ENST00000417218	AL592494.5	gencode	3662	chr1
ASHGA5P045232	0.00969	-2.64586	ENST00000454645	RP11-204M4.2	gencode	1890	chr9
ASHGA5P021102	0.0188	-2.6445	NR_034111	TRAF3IP2-AS1	RefSeq	737	chr6
ASHGA5P023527	0.00183	-2.63989	ENST00000583065	RPL6P27	gencode	748	chr18
ASHGA5P045681	0.0444	-2.63962	ENST00000566968	RP11-384P7.7	gencode	3528	chr9
ASHGA5P039785	0.0114	-2.63854	uc003gho.3	BC042823	UCSC_knowngene	1220	chr4
ASHGA5P049522	0.0467	-2.63789	ENST00000460249		gencode	773	chr17
ASHGA5P015405	0.0191	-2.63555	ENST00000419979	RP3-525N10.2	gencode	534	chr6
ASHGA5P030169	0.00205	-2.63356	ENST00000563867	RP11-114H24.4	pseudogene	380	chr15
ASHGA5P016221	0.0022	-2.63235	NR_045512	WBSCR22	RefSeq	1159	chr7
ASHGA5P022447	0.00279	-2.62875	NR_037600	LINC01578	RefSeq	1593	chr15
ASHGA5P039191	0.0148	-2.62816	ENST00000416648	RP11-315J22.5	pseudogene	895	chr3
ASHGA5P034772	0.0127	-2.62768	TCONS_00004666	XLOC_001313	TCONS	495	chr2
ASHGA5P019093	0.00274	-2.62571	ENST00000467796	AC002055.4	gencode	813	chr22
ASHGA5P040746	0.032	-2.62289	uc003lin.3	BC016751	UCSC_knowngene	581	chr5
ASHGA5P036581	0.0024	-2.62203	TCONS_00026394	XLOC_012743	TCONS	794	chr18
ASHGA5P019262	0.00158	-2.61962	NR_027139	SPIN3	RefSeq	1721	chrX
ASHGA5P021153	0.00181	-2.61852	NR_048579	ADAM15	RefSeq	3066	chr1
ASHGA5P042340	0.0134	-2.61241	uc003noi.3	BC035647	UCSC_knowngene	2518	chr6
ASHGA5P045595	0.0308	-2.60594	ENST00000430387	RP11-509J21.2	gencode	728	chr9
ASHGA5P018952	0.00802	-2.59056	uc010hbj.3	RPL23AP82	UCSC_knowngene	1172	chr22
ASHGA5P039899	0.0132	-2.58717	TCONS_00022845	XLOC_011112	TCONS	665	chr14
ASHGA5P045223	0.00353	-2.58688	uc004abd.1	DQ573539	UCSC_knowngene	1713	chr9
ASHGA5P047252	0.0128	-2.5772	ENST00000420825	RP1-251M9.2	gencode	537	chr10
ASHGA5P052065	0.016	-2.57077	ENST00000508111	RP11-93L9.1	gencode	645	chr4
ASHGA5P035150	0.026	-2.56911	uc002sts.4	LOC654342	UCSC_knowngene	1169	chr2
ASHGA5P043706	0.00263	-2.56787	ENST00000416602	STAG3L4	gencode	2143	chr7
ASHGA5P025644	0.0132	-2.56702	NR_024153	FLJ43663	RefSeq	2037	chr7
ASHGA5P030216	0.00214	-2.5662	ENST00000339094	UBE2Q2P1	gencode	2150	chr15
ASHGA5P030156	0.00253	-2.56037	ENST00000568553	ANP32BP1	pseudogene	737	chr15
ASHGA5P022269	0.0367	-2.55409	ENST00000553658	RP11-173D3.1	gencode	572	chr15
ASHGA5P031097	0.00262	-2.54592	uc001bcf.1	AX748283	UCSC_knowngene	2093	chr1
ASHGA5P056882	0.00972	-2.54276	TCONS_00010168	XLOC_004631	TCONS	833	chr5
ASHGA5P021396	0.0317	-2.54225	ENST00000531666	RP11-347H15.5	pseudogene	360	chr11
ASHGA5P023519	0.0104	-2.54055	ENST00000582787	RP11-6N17.4	gencode	496	chr17
ASHGA5P042799	0.035	-2.53753	uc011gqu.2	AX747809	UCSC_knowngene	2515	chr6_mann_hap4
ASHGA5P048292	0.0183	-2.53659	ENST00000532530	RP11-167J8.3	gencode	347	chr11
ASHGA5P022691	0.0159	-2.53311	NR_037654	MTHFS	RefSeq	2375	chr15
ASHGA5P029771	0.00915	-2.53119	ENST00000522618	MEG3	gencode	954	chr14
ASHGA5P053318	0.0188	-2.52836	uc003vqv.1	AK057978	UCSC_knowngene	2964	chr7
ASHGA5P020612	0.0335	-2.52464	uc003xia.1	AK057935	UCSC_knowngene	902	chr8
ASHGA5P028892	0.0208	-2.52028	ENST00000456588	RP11-521J24.1	gencode	657	chr13
ASHGA5P018301	0.00711	-2.51874	uc002ixb.3	BC017255	UCSC_knowngene	1339	chr17
ASHGA5P056959	0.00579	-2.5141	TCONS_00011108	XLOC_005110	TCONS	1222	chr5
ASHGA5P057837	0.0095	-2.51	TCONS_00022499	XLOC_010825	TCONS	657	chr14
ASHGA5P022470	0.00256	-2.49974	uc010amw.2	LINC00639	UCSC_knowngene	4409	chr14
ASHGA5P044155	0.00752	-2.49553	ENST00000521025	RP11-582J16.5	gencode	2750	chr8
ASHGA5P043910	0.00505	-2.49448	ENST00000447430	AC016831.7	gencode	1616	chr7
ASHGA5P042623	0.00255	-2.49435	ENST00000435287	RP11-69I8.3	gencode	495	chr6
ASHGA5P054291	0.0499	-2.48591	TCONS_00013713	XLOC_006364	TCONS	856	chr7
ASHGA5P022262	0.00326	-2.48577	ENST00000553575	DIO3OS	gencode	985	chr14
ASHGA5P013023	0.00414	-2.48541	ENST00000382734	CRYBB2P1	gencode	1355	chr22
ASHGA5P020917	0.00234	-2.48349	ENST00000521953	RP11-1149M10.2	gencode	522	chr8
ASHGA5P027307	0.00742	-2.48239	ENST00000546566	RP11-983P16.4	gencode	1018	chr12
ASHGA5P025675	0.00353	-2.48131	NR_024552	CALHM2	RefSeq	1850	chr10
ASHGA5P043371	0.00388	-2.4743	ENST00000459753	RP5-894A10.5	gencode	565	chr7
ASHGA5P015963	0.00206	-2.47385	ENST00000425256	GTF2IRD2P1	gencode	3010	chr7
ASHGA5P017270	0.00223	-2.47153	NR_026940	CASC2	RefSeq	3184	chr10
ASHGA5P056279	0.0416	-2.46903	TCONS_00001703	XLOC_001061	TCONS	367	chr1
ASHGA5P037427	0.0247	-2.46416	uc002ymk.1	AX747935	UCSC_knowngene	1752	chr21
ASHGA5P007289	0.00897	-2.46198	ENST00000522673	TPT1-AS1	gencode	1519	chr13
ASHGA5P045110	0.00273	-2.45642	ENST00000442116	AP006222.2	gencode	1292	chr1
ASHGA5P036179	0.0174	-2.45551	ENST00000422799	AC016910.1	gencode	1046	chr2
ASHGA5P029863	0.0179	-2.45125	ENST00000558484	WHAMMP3	gencode	538	chr15
ASHGA5P015134	0.00355	-2.44812	ENST00000417089	H19	gencode	1444	chr11
ASHGA5P041469	0.00531	-2.44755	uc003lqr.3	BX640700	UCSC_knowngene	5117	chr5
ASHGA5P019505	0.00841	-2.44536	ENST00000488584	RP11-392A22.2	gencode	601	chr3
ASHGA5P019418	0.00258	-2.44194	NR_028475	SLC25A26	RefSeq	2239	chr3
ASHGA5P055142	0.0376	-2.44047	ENST00000529938	RP11-356J5.12	gencode	1166	chr11
ASHGA5P043609	0.00634	-2.43404	NR_036501	LINC00997	RefSeq	4639	chr7
ASHGA5P019830	0.0382	-2.42717	NR_047661	PACRGL	RefSeq	1904	chr4
ASHGA5P034357	0.00214	-2.42444	ENST00000424215	RP3-395M20.9	gencode	626	chr1
ASHGA5P019842	0.023	-2.4169	NR_024398	ZBED3-AS1	RefSeq	1154	chr5
ASHGA5P019473	0.00282	-2.40968	NR_027760	CSF2RA	RefSeq	1719	chrX
ASHGA5P028586	0.0224	-2.40272	ENST00000447389	BX571672.2	gencode	1410	chr1
ASHGA5P020348	0.0122	-2.39926	ENST00000511998	H1FX-AS1	gencode	917	chr3
ASHGA5P022406	0.0353	-2.39851	ENST00000556194	RP5-1021I20.1	gencode	573	chr14
ASHGA5P032826	0.024	-2.39492	TCONS_00016073	XLOC_007462	TCONS	1022	chr9
ASHGA5P032026	0.00759	-2.38162	uc002fps.1	AFG3L1P	UCSC_knowngene	1776	chr16
ASHGA5P025690	0.00929	-2.38073	NR_026985	LOC339524	RefSeq	3429	chr1
ASHGA5P022284	0.00237	-2.38017	uc001wun.3	LOC283547	UCSC_knowngene	4494	chr14
ASHGA5P020020	0.0142	-2.37871	NR_033655	AGA	RefSeq	2033	chr4
ASHGA5P036355	0.0134	-2.37683	TCONS_00026294	XLOC_012638	TCONS	268	chr18
ASHGA5P015404	0.00273	-2.37424	ENST00000419973	RP5-1092A11.3	gencode	657	chr1
ASHGA5P023370	0.0033	-2.37339	ENST00000579431	RP11-627G18.3	gencode	481	chr18
ASHGA5P027431	0.00403	-2.37264	ENST00000546601	RP11-186F10.2	gencode	527	chr12
ASHGA5P041853	0.00252	-2.37168	ENST00000437249	RP1-8B1.4	gencode	367	chr6
ASHGA5P043642	0.0135	-2.36436	uc003tll.3	DQ574505	UCSC_knowngene	1248	chr7
ASHGA5P028129	0.0234	-2.35699	TCONS_00010076	XLOC_004530	TCONS	245	chr5
ASHGA5P025691	0.00583	-2.3499	NR_026986	LINC01140	RefSeq	3229	chr1
ASHGA5P026008	0.0198	-2.34962	NR_072977	MKKS	RefSeq	1558	chr20
ASHGA5P021275	0.0292	-2.34125	ENST00000529252	FAM66E	gencode	872	chr8
ASHGA5P018937	0.00673	-2.34103	NR_049755	RPP14	RefSeq	3402	chr3
ASHGA5P050373	0.00281	-2.33753	uc002qxu.3	RNASEH1-AS1	UCSC_knowngene	1373	chr2
ASHGA5P046655	0.00388	-2.33421	uc004ewr.1	AK095439	UCSC_knowngene	3307	chrX
ASHGA5P025738	0.00637	-2.33342	NR_031765	ATXN3	RefSeq	6339	chr14
ASHGA5P057186	0.0061	-2.32346	TCONS_00014209	XLOC_006242	TCONS	2432	chr7
ASHGA5P042634	0.0206	-2.32325	TCONS_00019151	XLOC_009217	TCONS	1588	chr11
ASHGA5P008009	0.00524	-2.32153	ENST00000559958	UBE2Q2P1	gencode	291	chr15
ASHGA5P039144	0.0331	-2.31977	ENST00000484765	RP11-368I23.2	gencode	745	chr3
ASHGA5P047295	0.00823	-2.31801	uc009xkj.1	PRINS	UCSC_knowngene	2192	chr10
ASHGA5P058415	0.0279	-2.31739	uc003bny.3	CR933660	UCSC_knowngene	2205	chrUn_gl000211
ASHGA5P051089	0.0159	-2.31194	ENST00000465390	AP000221.2	gencode	517	chr21
ASHGA5P017128	0.004	-2.29893	ENST00000437947	RP11-61I13.2	gencode	436	chr6
ASHGA5P056923	0.0104	-2.29794	TCONS_00010582	XLOC_005110	TCONS	2200	chr5
ASHGA5P026006	0.00417	-2.29107	NR_052023	EIF6	RefSeq	1128	chr20
ASHGA5P041088	0.00279	-2.28392	ENST00000499459	CTD-2366F13.1	gencode	3137	chr5
ASHGA5P032884	0.00831	-2.28264	NR_027177	LRRC75A-AS1	RefSeq	828	chr17
ASHGA5P036629	0.0262	-2.28015	NR_015406	LINC00654	RefSeq	3591	chr20
ASHGA5P015534	0.0335	-2.27613	ENST00000428533	AC004538.3	gencode	843	chr7
ASHGA5P048969	0.00404	-2.27529	TCONS_00025378	XLOC_012192	TCONS	833	chr17
ASHGA5P022388	0.00935	-2.27511	ENST00000555928	MEG3	gencode	720	chr14
ASHGA5P026519	0.00278	-2.27346	TCONS_00011942	XLOC_005452	TCONS	239	chr6
ASHGA5P046925	0.0232	-2.27311	ENST00000427247	RP11-262I2.2	gencode	524	chr10
ASHGA5P031699	0.016	-2.26044	ENST00000567043	AC002519.6	pseudogene	781	chr16
ASHGA5P021413	0.00685	-2.25096	NR_027635	SPATA5L1	RefSeq	2610	chr15
ASHGA5P029957	0.0031	-2.2484	TCONS_00009206	XLOC_004229	TCONS	490	chr4
ASHGA5P033005	0.00443	-2.24522	ENST00000583091	RP11-1148O4.1	pseudogene	1000	chr17
ASHGA5P026686	0.00444	-2.24513	TCONS_00012632	XLOC_005560	TCONS	607	chr6
ASHGA5P015246	0.00533	-2.24327	ENST00000418383	SNHG11	gencode	819	chr20
ASHGA5P055776	0.0246	-2.24303	ENST00000520585	TPT1-AS1	gencode	817	chr13
ASHGA5P054526	0.0212	-2.23882	uc001kfm.3	BC069782	UCSC_knowngene	1227	chr10
ASHGA5P022294	0.0133	-2.23644	ENST00000554029	CTD-2058B24.3	gencode	364	chr14
ASHGA5P037866	0.0129	-2.23613	ENST00000415709	CRYBB2P1	pseudogene	538	chr22
ASHGA5P019283	0.00645	-2.23336	NR_026987	LOC339524	RefSeq	3222	chr1
ASHGA5P040185	0.0306	-2.22702	ENST00000458155	BX004987.5	gencode	1410	chr1
ASHGA5P051474	0.0275	-2.2236	ENST00000452738	BX571672.2	gencode	661	chr1
ASHGA5P044052	0.0243	-2.22082	uc003woi.3	AK021933	UCSC_knowngene	2736	chr7_gl000195_random
ASHGA5P020915	0.00488	-2.21772	ENST00000521894	RP11-65D13.1	gencode	821	chr8
ASHGA5P019960	0.00479	-2.21311	NR_033859	LOC574538	RefSeq	2907	chr12
ASHGA5P037194	0.0037	-2.20994	ENST00000451663	ANKRD20A11P	pseudogene	3717	chr21
ASHGA5P036432	0.0119	-2.20958	NR_037701	PKI55	RefSeq	3353	chr2
ASHGA5P022331	0.00383	-2.2061	uc001wuo.3	LOC283547	UCSC_knowngene	4400	chr14
ASHGA5P025639	0.0389	-2.20594	uc021yaa.1	LOC100170939	UCSC_knowngene	1015	chr5
ASHGA5P050440	0.00942	-2.20548	NR_037631	LOC100288911	RefSeq	733	chr2
ASHGA5P033071	0.00346	-2.20546	ENST00000577328	CTD-2206N4.4	gencode	366	chr17
ASHGA5P038287	0.00863	-2.2028	uc003dkz.3	NPCR	UCSC_knowngene	2407	chr3
ASHGA5P018002	0.0171	-2.20054	NR_026937	OXSM	RefSeq	1083	chr3
ASHGA5P021370	0.00511	-2.19675	ENST00000532890	RP11-166D19.1	gencode	708	chr11
ASHGA5P034970	0.0145	-2.19546	ENST00000565283	RP11-490M8.1	gencode	366	chr2
ASHGA5P054394	0.00323	-2.19333	ENST00000443921	PRINS	gencode	2195	chr10
ASHGA5P055283	0.036	-2.18574	ENST00000382215	C1RL-AS1	gencode	2086	chr12
ASHGA5P027685	0.027	-2.18462	ENST00000535022	RP11-575F12.2	gencode	242	chr12
ASHGA5P035720	0.0381	-2.18159	ENST00000432665	LINC00570	gencode	373	chr2
ASHGA5P028422	0.019	-2.18146	uc001ayw.3	AB1	UCSC_knowngene	1161	chr1
ASHGA5P031605	0.046	-2.17793	TCONS_00015993	XLOC_007377	TCONS	394	chr9
ASHGA5P023000	0.00442	-2.1737	NR_045999	CCNDBP1	RefSeq	3432	chr15
ASHGA5P047192	0.00787	-2.17003	ENST00000451601	RP11-809C18.3	gencode	1657	chr10
ASHGA5P046043	0.0442	-2.16764	ENST00000423793	RP11-432J22.2	gencode	311	chr9
ASHGA5P018448	0.029	-2.16425	ENST00000453677	RP11-325F22.4	gencode	736	chr7
ASHGA5P029795	0.011	-2.15977	uc001ykr.1	AK311282	UCSC_knowngene	2194	chr14
ASHGA5P032831	0.017	-2.15679	ENST00000585181	RP11-849F2.5	gencode	451	chr17
ASHGA5P020686	0.0119	-2.15104	ENST00000518481	CTD-2336O2.1	gencode	579	chr8
ASHGA5P043691	0.00399	-2.15066	ENST00000434932	RP11-321E8.3	gencode	640	chr7
ASHGA5P009399	0.0229	-2.15026	NR_045864	ARMCX4	RefSeq	6580	chrX
ASHGA5P016099	0.0382	-2.149	ENST00000426786	AL592284.1	gencode	324	chr1
ASHGA5P019717	0.00542	-2.14323	ENST00000501715	TMEM161B-AS1	gencode	1101	chr5
ASHGA5P035822	0.031	-2.13529	ENST00000445520	AC007246.3	gencode	499	chr2
ASHGA5P022633	0.017	-2.13269	NR_034171	EIF3J-AS1	RefSeq	1400	chr15
ASHGA5P022484	0.00492	-2.12971	NR_026645	DET1	RefSeq	1946	chr15
ASHGA5P057881	0.0111	-2.12507	TCONS_00023134	XLOC_011081	TCONS	744	chr14
ASHGA5P009127	0.0176	-2.12478	ENST00000352103	STAG3L4	pseudogene	530	chr7
ASHGA5P030113	0.0477	-2.1235	ENST00000563057	RP11-315D16.4	gencode	396	chr15
ASHGA5P045736	0.034	-2.11936	ENST00000451282	RP11-111F5.5	pseudogene	293	chr9
ASHGA5P041777	0.0481	-2.11419	NR_037170	LOC100507547	RefSeq	1074	chr6
ASHGA5P045748	0.0064	-2.11352	uc004afc.3	AX747850	UCSC_knowngene	2547	chr9
ASHGA5P015210	0.0422	-2.1125	ENST00000417942	XIST	gencode	724	chrX
ASHGA5P034119	0.0061	-2.10951	ENST00000502675	ZNF826P	gencode	3330	chr19
ASHGA5P015592	0.0173	-2.1071	ENST00000421704	LINC00472	gencode	451	chr6
ASHGA5P054995	0.00916	-2.10523	ENST00000528684	FAM86C2P	pseudogene	1004	chr11
ASHGA5P058534	0.021	-2.10511	uc010azh.1	WHAMMP2	UCSC_knowngene	967	chr15
ASHGA5P034615	0.014	-2.10363	uc002olc.1	AX746869	UCSC_knowngene	2690	chr19
ASHGA5P022356	0.0475	-2.10311	ENST00000555146	RP11-110A12.2	gencode	532	chr12
ASHGA5P053164	0.0107	-2.09974	ENST00000452471	AC005009.2	gencode	687	chr7
ASHGA5P053354	0.0406	-2.09875	ENST00000470435	RP4-798C17.6	gencode	602	chr7
ASHGA5P026565	0.0063	-2.097	ENST00000511677	RP11-119D9.1	gencode	3387	chr11
ASHGA5P042933	0.00501	-2.09549	TCONS_00019644	XLOC_009447	TCONS	3206	chr11
ASHGA5P020947	0.00526	-2.09326	ENST00000522357	RP11-65D13.1	gencode	590	chr8
ASHGA5P057477	0.0245	-2.09301	TCONS_00018190	XLOC_008473	TCONS	481	chr10
ASHGA5P039000	0.00633	-2.09254	ENST00000502789	H1FX-AS1	gencode	922	chr3
ASHGA5P058541	0.00727	-2.09236	uc010crb.2	BC067347	UCSC_knowngene	1083	chr17
ASHGA5P016527	0.00979	-2.09227	ENST00000431331	RP11-212D3.3	gencode	754	chrX
ASHGA5P058525	0.0344	-2.09151	uc009xtc.2	NUTM2A-AS1	UCSC_knowngene	1420	chr10
ASHGA5P035226	0.00444	-2.08969	uc010fjw.1	LINC00116	UCSC_knowngene	1293	chr2
ASHGA5P019326	0.00505	-2.08942	NR_015392	FLJ40852	RefSeq	2262	chr7
ASHGA5P019137	0.0154	-2.08251	NR_038967	LOC100630923	RefSeq	2911	chr7
ASHGA5P034038	0.00439	-2.08234	ENST00000416570	RP11-206L10.11	gencode	612	chr1
ASHGA5P042341	0.0186	-2.07941	ENST00000494367	HLA-J	pseudogene	1087	chr6
ASHGA5P050123	0.0189	-2.06939	TCONS_00013644	XLOC_006301	TCONS	1954	chr7
ASHGA5P048475	0.0314	-2.06763	NR_045215	LOC100652768	RefSeq	1261	chr11
ASHGA5P017476	0.00483	-2.06495	TCONS_00024756	XLOC_012040	TCONS	458	chr16
ASHGA5P020649	0.00972	-2.06359	ENST00000517959	CTD-2336O2.1	gencode	917	chr8
ASHGA5P020709	0.0119	-2.06306	ENST00000518822	CTD-2336O2.1	gencode	978	chr8
ASHGA5P017380	0.0386	-2.05955	ENST00000440862	BX284650.1	gencode	307	chr1
ASHGA5P023344	0.0318	-2.05779	NR_003697	SNHG15	RefSeq	837	chr7
ASHGA5P056521	0.0131	-2.05678	TCONS_00005259	XLOC_002368	TCONS	3742	chr2
ASHGA5P015739	0.0224	-2.05393	ENST00000423083	NCF1B	gencode	1516	chr7
ASHGA5P025733	0.00584	-2.05315	NR_028582	G6PC3	RefSeq	1713	chr17
ASHGA5P055939	0.0427	-2.05266	TCONS_00003525	XLOC_002561	TCONS	1321	chr2
ASHGA5P054914	0.0385	-2.04966	ENST00000544550	SNHG1	gencode	636	chr11
ASHGA5P042355	0.0467	-2.04623	TCONS_00020870	XLOC_010152	TCONS	265	chr12
ASHGA5P026027	0.0055	-2.04554	NR_073081	CRIP2	RefSeq	1048	chr14
ASHGA5P023563	0.00457	-2.04537	ENST00000584201	RP11-627G18.3	gencode	194	chr18
ASHGA5P016754	0.0223	-2.0398	ENST00000433838	RP11-327L3.3	gencode	357	chr9
ASHGA5P046817	0.0306	-2.03842	ENST00000452578	RP11-20J15.3	gencode	915	chr10
ASHGA5P032609	0.0161	-2.03605	ENST00000430983	AMZ2P1	gencode	3425	chr17
ASHGA5P021826	0.00599	-2.03452	ENST00000541707	RP11-81H14.2	gencode	904	chr12
ASHGA5P021986	0.00925	-2.0335	ENST00000551901	RRN3P1	pseudogene	1157	chr16
ASHGA5P030405	0.0236	-2.03267	ENST00000562992	AC026150.8	gencode	701	chr15
ASHGA5P047236	0.0139	-2.0315	NR_036502	PRKCQ-AS1	RefSeq	2253	chr10
ASHGA5P018160	0.0344	-2.03053	ENST00000450133	RP9P	pseudogene	1212	chr7
ASHGA5P027608	0.00551	-2.0241	ENST00000549373	RP11-115H15.2	gencode	493	chr12
ASHGA5P021330	0.0373	-2.02377	NR_024596	HIKESHI	RefSeq	1129	chr11
ASHGA5P015094	0.00614	-2.01942	NR_047522	LINC01128	RefSeq	6574	chr1
ASHGA5P030684	0.0114	-2.0138	ENST00000564933	RP11-160C18.2	pseudogene	1432	chr15
ASHGA5P040270	0.0301	-2.01051	ENST00000507776	RP11-696F12.1	gencode	421	chr4
ASHGA5P023488	0.0249	-2.01003	NR_034041	SRSF1	RefSeq	4747	chr17
ASHGA5P048961	0.0069	-2.00897	TCONS_00025360	XLOC_012177	TCONS	1251	chr17
ASHGA5P026211	0.0303	-2.00595	ENST00000499765	RP11-685M7.3	gencode	2335	chr11
ASHGA5P019252	0.016	-2.00252	NR_036544	PPIE	RefSeq	4345	chr1

## Sheet: up-regulated in GSE 64790
ID	P.Value	logFC	ncRNA_SeqID	ncRNA_Accession	Chr	Gene_Symbol/Accession
CUST_70348_PI429545399	0.0223012	4.85	humanseq57557	NONHSAT011259	chr10	LINC00707
CUST_86703_PI429545388	0.024456	4.34	humanseq39199	NONHSAT091640	chr3
CUST_1060_PI429545410	0.006367	4.33	humanseq80114	NONHSAT081981	chr21
CUST_20989_PI429545406	0.005995	4.28	humanseq72194	NONHSAT144605	chr16
CUST_15597_PI429545388	0.029296	4.05	humanseq31656	NONHSAG003309	chr1
CUST_49584_PI429545406	0.0138538	3.94	humanseq75159	NONHSAT056930	chr18
CUST_66276_PI429545402	0.0252066	3.81	humanseq66943	NONHSAT036253	chr14
CUST_51783_PI429545388	0.0160431	3.78	humanseq35509	NONHSAT073227	chr2
CUST_21277_PI429545388	7.45e-05	3.73	humanseq32264	NONHSAT008996	chr1	BLACAT1
CUST_51027_PI429545395	0.0058034	3.68	humanseq45423	NONHSAG042982	chr6
CUST_18283_PI429545410	0.0136669	3.67	humanseq81933	XR_242988.1		CDCA3
CUST_82944_PI429545384	7.49e-05	3.66	humanseq28502	NONHSAT008994	chr1
CUST_3994_PI429545395	0.007439	3.57	humanseq40421	NONHSAT096475	chr4
CUST_79704_PI429545410	0.0089863	3.54	humanseq88124	NR_046337.1		MELK
CUST_15587_PI429545388	0.0252307	3.52	humanseq31655	NONHSAT007263	chr1
CUST_93126_PI429545384	0.0487835	3.48	humanseq29590	NONHSAT002376	chr1
CUST_53863_PI429545376	0.0473858	3.48	humanseq5729	TCONS_00025759	chr17	XLOC_012568
CUST_87354_PI429545395	0.0270955	3.43	humanseq49302	NONHSAT120155	chr7	AC018634.9
CUST_1694_PI429545402	0.0296718	3.4	humanseq60176	NONHSAT018331	chr11
CUST_66216_PI429545402	0.0038641	3.4	humanseq66937	NONHSAT036243	chr14	UBE2CP1
CUST_84754_PI429545410	0.0156544	3.29	humanseq88633	NR_073124.1		NCAPG
CUST_60359_PI429545384	0.0381764	3.27	humanseq26156	ENST00000581801	17	LINC00511
CUST_4669_PI429545380	0.026737	3.23	humanseq10493	FR249384	chr17
CUST_52358_PI429545410	7.2e-05	3.23	humanseq85374	XR_243842.1		GATA6-AS1
CUST_33411_PI429545395	0.0053618	3.22	humanseq43553	NONHSAT101486	chr5
CUST_26589_PI429545406	0.0218338	3.21	humanseq72769	NONHSAT145508	chr17
CUST_45097_PI429545406	0.005011	3.09	humanseq74694	NONHSAT056210	chr17
CUST_86170_PI429545399	0.0464023	3.08	humanseq59270	NONHSAT016971	chr10
CUST_30369_PI429545388	0.0077561	3.07	humanseq33232	NONHSAG027291	chr2
CUST_68946_PI429545402	0.0201445	3.06	humanseq67228	NONHSAG015008	chr14
CUST_42750_PI429545395	0.0208305	3.03	humanseq44542	NONHSAG041663	chr5
CUST_57455_PI429545410	0.0028269	3.02	humanseq85885	XR_245170.1		CDC25A
CUST_91095_PI429545399	0.0133922	2.97	humanseq59775	NONHSAG007374	chr11	RP11-532E4.2
CUST_42810_PI429545395	0.0085688	2.96	humanseq44549	NONHSAT104019	chr5
CUST_944_PI429545402	0.0017769	2.96	humanseq60099	NONHSAT018174	chr11
CUST_26333_PI429545402	0.0020182	2.94	humanseq62736	NONHSAG010340	chr12
CUST_45087_PI429545406	0.0065801	2.93	humanseq74693	NONHSAG022883	chr17
CUST_80365_PI429545380	0.0051127	2.93	humanseq18128	ENST00000607140	2	RP11-254F7.4
CUST_2599_PI429545380	0.0005651	2.93	humanseq10284	TCONS_l2_00017581	chr22
CUST_54541_PI429545395	0.0466841	2.92	humanseq45793	NONHSAG042611	chr6	FOXCUT
CUST_91115_PI429545399	0.0074726	2.91	humanseq59777	NONHSAT017390	chr11
CUST_17004_PI429545380	0.0024213	2.88	humanseq11734	FR074002	chr12
CUST_36413_PI429545410	0.0065867	2.87	humanseq83759	XR_244227.1		GINS1
CUST_26501_PI429545399	0.0416191	2.85	humanseq52818	NONHSAT128384	chr8
CUST_5720_PI429545410	0.0221151	2.85	humanseq80615	NONHSAT083307	chr22	DGCR5
CUST_82743_PI429545402	0.0208182	2.84	humanseq68677	NONHSAT041516	chr15
CUST_57209_PI429545376	0.0015154	2.81	humanseq6096	TCONS_00026966	chr19	XLOC_013018
CUST_69039_PI429545395	0.0240376	2.79	humanseq47349	NONHSAT113814	chr6	SMARCE1P2
CUST_46795_PI429545410	0.0197969	2.79	humanseq84810	XR_247122.1		ESCO2
CUST_15537_PI429545395	0.036833	2.77	humanseq41648	NONHSAT097328	chr4
CUST_40782_PI429545380	0.0126947	2.76	humanseq14123	FR094122	chr2
CUST_69644_PI429545410	0.0012625	2.76	humanseq87110	NR_045204.1	11	CHEK1
CUST_55183_PI429545376	0.0270061	2.73	humanseq5871	TCONS_00026152	chr17	XLOC_012567
CUST_49612_PI429545402	0.0020867	2.73	humanseq65178	NONHSAG012928	chr13
CUST_62720_PI429545384	0.0001101	2.72	humanseq26398	ENST00000584373	18	GATA6-AS1
CUST_94996_PI429545384	0.0219934	2.71	humanseq29788	NONHSAT002800	chr1
CUST_15557_PI429545395	0.0389308	2.7	humanseq41650	NONHSAT097329	chr4
CUST_2609_PI429545380	0.0010164	2.7	humanseq10285	TCONS_l2_00018146	chr22
CUST_62014_PI429545406	0.048224	2.69	humanseq76487	NONHSAT060872	chr19
CUST_80634_PI429545384	0.0209329	2.68	humanseq28264	NONHSAT003823	chr1
CUST_61387_PI429545380	0.0144439	2.64	humanseq16203	FR326245	chr20
CUST_35161_PI429545395	0.0098837	2.61	humanseq43738	NONHSAT101891	chr5
CUST_53073_PI429545388	0.0484175	2.6	humanseq35647	NONHSAT073946	chr2
CUST_33488_PI429545376	0.0042213	2.6	humanseq3544	TCONS_00015128	chr8	XLOC_007177
CUST_10716_PI429545384	0.0004444	2.59	humanseq21094	ENST00000480284	7	MNX1-AS1
CUST_55163_PI429545376	0.0123149	2.58	humanseq5869	TCONS_00026151	chr17	SOX9-AS1
CUST_57395_PI429545410	0.0083593	2.58	humanseq85879	XR_243654.1		BIRC5
CUST_24118_PI429545402	0.0002419	2.58	humanseq62505	NONHSAT030966	chr12
CUST_87888_PI429545399	5.44e-05	2.58	humanseq59445	NONHSAG007746	chr11
CUST_44108_PI429545402	0.0198777	2.57	humanseq64597	NONHSAT031094	chr12
CUST_50005_PI429545410	0.0037843	2.57	humanseq85134	XR_244226.1		GINS1
CUST_28283_PI429545410	0.0398397	2.56	humanseq82941	XR_243671.1		PRR11
CUST_47663_PI429545399	0.0401569	2.54	humanseq55084	NONHSAT135227	chr9
CUST_47447_PI429545384	0.0362959	2.54	humanseq24826	ENST00000603875	15	RP11-379K22.3
CUST_22867_PI429545399	0.0488717	2.52	humanseq52433	NONHSAG050618	chr8	RP11-363E6.3
CUST_32911_PI429545395	0.0018854	2.52	humanseq43496	NONHSAT101315	chr5
CUST_67484_PI429545388	0.0232326	2.51	humanseq37179	NONHSAT077859	chr2
CUST_24687_PI429545402	0.0007701	2.5	humanseq62562	NONHSAG010150	chr12
CUST_3660_PI429545410	0.0006243	2.49	humanseq80395	NONHSAT083046	chr21	MCM3AP-AS1
CUST_63337_PI429545376	0.0408848	2.47	humanseq6738	TCONS_l2_00001295	chr1
CUST_37187_PI429545384	0.0499476	2.46	humanseq23783	ENST00000585327	13	LINC00284
CUST_90420_PI429545384	0.0179638	2.46	humanseq29299	NONHSAT001763	chr1
CUST_49613_PI429545380	0.0438951	2.45	humanseq15013	FR296212	chr6
CUST_16664_PI429545395	0.0359157	2.45	humanseq41772	NONHSAT097626	chr4
CUST_89681_PI429545395	0.0122595	2.45	humanseq49548	NONHSAT120840	chr7	RP11-114G11.2
CUST_69186_PI429545402	0.0302364	2.44	humanseq67253	NONHSAT036990	chr14
CUST_71167_PI429545399	0.0263822	2.44	humanseq57646	NONHSAT011476	chr10
CUST_89841_PI429545395	0.0146575	2.44	humanseq49567	NONHSAT120892	chr7	RP11-196D18.4
CUST_27433_PI429545402	0.0095973	2.44	humanseq62848	NONHSAG010440	chr12
CUST_50513_PI429545380	0.0451156	2.43	humanseq15104	FR260485	chr6
CUST_19607_PI429545388	0.0330279	2.43	humanseq32093	NONHSAT008613	chr1	RP11-32D17.4
CUST_85952_PI429545406	0.0257263	2.43	humanseq79092	NONHSAT079603	chr20
CUST_91285_PI429545388	0.0153023	2.42	humanseq39679	NONHSAT092991	chr3
CUST_93136_PI429545384	0.044601	2.39	humanseq29591	NONHSAT002378	chr1
CUST_32566_PI429545402	0.0157344	2.38	humanseq63387	NONHSAT028102	chr12
CUST_90410_PI429545384	0.0133237	2.38	humanseq29298	NONHSAG000747	chr1
CUST_60413_PI429545376	0.0058731	2.38	humanseq6434	TCONS_00029039	chr21	XLOC_013957
CUST_21938_PI429545402	0.035489	2.37	humanseq62287	NONHSAG010531	chr12
CUST_24707_PI429545402	0.0013388	2.37	humanseq62564	NONHSAT025372	chr12
CUST_15318_PI429545388	0.0407335	2.34	humanseq31626	NONHSAT007202	chr1
CUST_44655_PI429545410	0.0038466	2.34	humanseq84595	XR_244645.1		UGT8
CUST_19854_PI429545402	0.0027538	2.33	humanseq62070	NONHSAT024969	chr11
CUST_79104_PI429545402	0.0359216	2.32	humanseq68306	NONHSAG016418	chr15	LOC100288637
CUST_294_PI429545399	0.0101551	2.31	humanseq50033	NONHSAT122051	chr7
CUST_2374_PI429545402	0.0133824	2.29	humanseq60249	NONHSAT018535	chr11
CUST_83443_PI429545388	0.016464	2.28	humanseq38853	NONHSAT090814	chr3
CUST_26351_PI429545399	0.0150011	2.28	humanseq52802	NONHSAT128329	chr8	RP11-58O3.1
CUST_7744_PI429545410	0.0097949	2.27	humanseq80832	NONHSAG033488	chr22
CUST_65462_PI429545376	0.0183966	2.26	humanseq6959	TCONS_l2_00002667	chr1
CUST_81712_PI429545384	0.0141578	2.26	humanseq28378	NONHSAG002605	chr1
CUST_15448_PI429545384	0.0065771	2.26	humanseq21582	ENST00000517376	8	RP11-1C8.4
CUST_2639_PI429545380	0.0025088	2.25	humanseq10288	TCONS_l2_00017589	chr22
CUST_87868_PI429545399	0.0019694	2.25	humanseq59443	NONHSAT018170	chr11
CUST_74355_PI429545384	0.0312597	2.24	humanseq27623	ENST00000424407	22	DGCR5
CUST_94176_PI429545402	0.0328248	2.23	humanseq69871	NONHSAT048263	chr15
CUST_5571_PI429545406	0.0203529	2.23	humanseq70566	NONHSAT147897	chr16
CUST_10934_PI429545388	0.0010731	2.23	humanseq31165	NONHSAT006267	chr1
CUST_31049_PI429545406	0.0263383	2.22	humanseq73233	NONHSAT052587	chr17
CUST_61775_PI429545388	0.0052886	2.22	humanseq36574	NONHSAT076452	chr2	AC064836.3
CUST_87638_PI429545399	0.0030481	2.22	humanseq59420	NONHSAT017850	chr11
CUST_52213_PI429545388	0.0021886	2.21	humanseq35556	NONHSAG028985	chr2
CUST_68346_PI429545402	0.012557	2.2	humanseq67165	NONHSAT036794	chr14
CUST_61122_PI429545399	0.0038997	2.2	humanseq56575	NONHSAT138554	chrX
CUST_75648_PI429545395	0.0434486	2.17	humanseq48083	NONHSAT115549	chr6
CUST_71244_PI429545376	0.0370182	2.17	humanseq7564	TCONS_l2_00021910	chr4
CUST_53071_PI429545406	0.0336802	2.16	humanseq75533	NONHSAT059013	chr18	MIR924HG
CUST_51704_PI429545406	0.0091214	2.16	humanseq75383	NONHSAG023511	chr18	GATA6-AS1
CUST_468_PI429545410	0.0084492	2.16	humanseq80051	NONHSAG032711	chr21
CUST_87527_PI429545410	0.0024182	2.16	humanseq88912	NR_034181.1		SUV39H2
CUST_36287_PI429545388	0.0086974	2.14	humanseq33843	NONHSAT068923	chr2	RNF144A-AS1
CUST_26323_PI429545402	0.0364796	2.13	humanseq62735	NONHSAT026155	chr12
CUST_58517_PI429545395	0.0358959	2.13	humanseq46233	NONHSAT107672	chr6
CUST_21484_PI429545388	0.0181817	2.13	humanseq32285	NONHSAT009038	chr1
CUST_56595_PI429545399	0.0124214	2.12	humanseq56055	NONHSAT137388	chrX	RP11-446J19.1
CUST_52203_PI429545388	0.0132212	2.11	humanseq35555	NONHSAT073724	chr2
CUST_87628_PI429545399	0.0030152	2.11	humanseq59419	NONHSAT017849	chr11
CUST_53280_PI429545384	0.0291672	2.1	humanseq25428	ENST00000563823	16	LINC01572
CUST_1160_PI429545410	0.0230805	2.1	humanseq80126	NONHSAT082021	chr21
CUST_73356_PI429545384	0.0102464	2.1	humanseq27521	ENST00000447384	21	AP001605.4
CUST_47483_PI429545399	0.0084508	2.1	humanseq55066	NONHSAG053629	chr9
CUST_43137_PI429545406	0.0485268	2.09	humanseq74496	NONHSAT055768	chr17
CUST_41419_PI429545395	0.0231224	2.09	humanseq44406	NONHSAT103710	chr5
CUST_2712_PI429545402	0.0133823	2.09	humanseq60285	NONHSAG007970	chr11
CUST_54713_PI429545388	0.0221468	2.08	humanseq35821	NONHSAG029329	chr2	AC098826.5
CUST_82770_PI429545380	0.0489729	2.07	humanseq18373	ENST00000449073	2	LINC01143
CUST_64830_PI429545388	0.0343304	2.07	humanseq36899	NONHSAT077160	chr2
CUST_12541_PI429545399	0.0005718	2.06	humanseq51331	NONHSAT128254	chr8
CUST_31059_PI429545406	0.0419584	2.05	humanseq73234	NONHSAG021308	chr17
CUST_17066_PI429545388	0.0121581	2.05	humanseq31821	NONHSAG003502	chr1
CUST_2089_PI429545380	0.0034709	2.05	humanseq10226	TCONS_l2_00017004	chr21
CUST_39063_PI429545410	0.0358713	2.04	humanseq84029	XR_242016.1	6	LOC101929515
CUST_33843_PI429545410	0.0263291	2.04	humanseq83501	XR_243893.1		WDR88
CUST_91295_PI429545388	0.047007	2.03	humanseq39680	NONHSAT092992	chr3
CUST_9332_PI429545395	0.0203702	2.03	humanseq40987	NONHSAT095660	chr4
CUST_92429_PI429545406	0.0007356	2.03	humanseq79779	NONHSAG032958	chr21
CUST_23601_PI429545410	0.0291944	2.02	humanseq82466	XR_243841.1	18	GATA6-AS1
CUST_12935_PI429545406	0.0077219	2.02	humanseq71339	NONHSAT142254	chr16
CUST_36897_PI429545388	0.0025102	2.02	humanseq33908	NONHSAT069100	chr2
CUST_11276_PI429545395	0.0017592	2.02	humanseq41193	NONHSAT096184	chr4
CUST_1307_PI429545399	0.0462863	2.01	humanseq50143	NONHSAT122343	chr7
CUST_91305_PI429545388	0.0329644	2.01	humanseq39681	NONHSAT092993	chr3
CUST_42124_PI429545402	0.006426	2.01	humanseq64385	NONHSAT030621	chr12
CUST_5760_PI429545410	0.0027956	2.01	humanseq80619	NONHSAT083316	chr22
CUST_61930_PI429545399	0.0469101	2	humanseq56664	NONHSAT138797	chrX
CUST_60030_PI429545384	0.0257821	2	humanseq26123	ENST00000457168	17	AC006947.1
CUST_87917_PI429545410	0.0054486	2	humanseq88951	NR_037793.1		LRR1

## Sheet: down-regulated in GSE 64790
ID	P.Value	logFC	ncRNA_SeqID	ncRNA_Accession	Chr	Gene_Symbol/Accession
CUST_51485_PI429545410	0.0074436	-8.19	humanseq85285	XR_250621.1		LOC101930308
CUST_74217_PI429545399	0.0095922	-7.36	humanseq57970	NONHSAT012762	chr10	LINC00993
CUST_66959_PI429545399	0.0092012	-7.08	humanseq57206	NONHSAG005629	chr10
CUST_22877_PI429545399	0.000556	-6.83	humanseq52434	NONHSAT127452	chr8
CUST_35525_PI429545410	0.008087	-6.72	humanseq83671	XR_252733.1		LINC00993
CUST_85828_PI429545376	0.0107461	-5.95	humanseq9095	TCONS_l2_00002971	chr10
CUST_93001_PI429545395	0.0002243	-5.84	humanseq49910	NONHSAT121750	chr7
CUST_66024_PI429545410	0.008996	-5.79	humanseq86747	NR_104061.1	10	LINC00993
CUST_74237_PI429545399	0.0059923	-5.76	humanseq57974	NONHSAT012774	chr10
CUST_85858_PI429545376	0.0087917	-5.7	humanseq9098	TCONS_l2_00002974	chr10
CUST_17438_PI429545406	0.0472562	-5.54	humanseq71814	NONHSAT143495	chr16
CUST_85838_PI429545376	0.0093973	-5.37	humanseq9096	TCONS_l2_00002972	chr10
CUST_54098_PI429545399	0.0037702	-4.96	humanseq55779	NONHSAT136770	chrX
CUST_3207_PI429545388	0.0034107	-4.76	humanseq30344	NONHSAT004026	chr1
CUST_34894_PI429545376	0.0246183	-4.67	humanseq3700	TCONS_00016344	chr9	XLOC_007725
CUST_33686_PI429545402	0.0155466	-4.67	humanseq63500	NONHSAT028367	chr12
CUST_21717_PI429545388	0.002765	-4.61	humanseq32309	NONHSAT009093	chr1
CUST_84408_PI429545395	0.0384317	-4.58	humanseq48991	NONHSAT119307	chr7
CUST_73282_PI429545406	0.0033928	-4.56	humanseq77727	NONHSAT066780	chr19
CUST_92971_PI429545395	0.0075527	-4.43	humanseq49907	NONHSAT121746	chr7
CUST_18467_PI429545395	0.0002492	-4.33	humanseq41971	NONHSAT098133	chr4
CUST_49676_PI429545395	0.0018659	-4.29	humanseq45284	NONHSAT105857	chr5
CUST_92951_PI429545395	0.0090458	-4.23	humanseq49905	NONHSAT121745	chr7
CUST_50257_PI429545399	0.0148232	-4.22	humanseq55356	NONHSAT136592	chrX
CUST_66854_PI429545388	0.0138045	-4.2	humanseq37114	NONHSAT077649	chr2
CUST_57295_PI429545380	0.0472065	-4.17	humanseq15788	FR352905	chr19
CUST_8177_PI429545406	0.0059968	-4.08	humanseq70842	NONHSAT140772	chr16
CUST_2974_PI429545399	0.0468277	-4.07	humanseq50327	NONHSAT122716	chr7
CUST_50387_PI429545395	0.0213295	-4.06	humanseq45357	NONHSAT115147	chr6
CUST_8939_PI429545384	5.54e-05	-4.03	humanseq20915	ENST00000600908	7	AC003991.3
CUST_92718_PI429545376	0.0055805	-4	humanseq9811	TCONS_l2_00010595	chr17
CUST_93021_PI429545395	0.0019615	-3.94	humanseq49912	NONHSAT121753	chr7
CUST_64447_PI429545376	0.0327014	-3.93	humanseq6851	TCONS_l2_00001211	chr1
CUST_13927_PI429545395	0.0038248	-3.88	humanseq41479	NONHSAT096893	chr4
CUST_21727_PI429545388	0.0047456	-3.86	humanseq32310	NONHSAT009094	chr1
CUST_8929_PI429545384	4.32e-05	-3.82	humanseq20914	ENST00000595121	7	AC003991.3
CUST_25923_PI429545410	0.0184751	-3.78	humanseq82702	XR_244969.1	2	CAPN13
CUST_62750_PI429545388	0.0030726	-3.78	humanseq36680	NONHSAT076681	chr2
CUST_70504_PI429545376	0.0419274	-3.76	humanseq7488	TCONS_l2_00020217	chr3
CUST_12347_PI429545384	0.0348051	-3.74	humanseq21262	ENST00000607314	8	RP11-1002K11.1
CUST_28893_PI429545402	0.0222183	-3.73	humanseq63000	NONHSAT027175	chr12
CUST_4519_PI429545380	0.0056594	-3.72	humanseq10478	FR330851	chrX
CUST_85003_PI429545388	0.0130608	-3.7	humanseq39018	NONHSAG035762	chr3
CUST_88357_PI429545410	0.0495895	-3.65	humanseq88995	NR_003512.3	11	INS-IGF2
CUST_93356_PI429545384	0.0217297	-3.64	humanseq29615	NONHSAT002428	chr1
CUST_17377_PI429545395	0.0386216	-3.63	humanseq41851	NONHSAG038626	chr4
CUST_62760_PI429545388	0.0143877	-3.58	humanseq36681	NONHSAT076683	chr2
CUST_51801_PI429545406	0.0399156	-3.57	humanseq75399	NONHSAT058641	chr18
CUST_13837_PI429545395	0.0037701	-3.57	humanseq41470	NONHSAT096882	chr4
CUST_46425_PI429545380	0.0010685	-3.57	humanseq14692	FR066713	chr3
CUST_17418_PI429545406	0.0499528	-3.54	humanseq71812	NONHSAT143490	chr16	TAT-AS1
CUST_28501_PI429545406	0.014699	-3.54	humanseq72972	NONHSAT146014	chr17	AC022596.6
CUST_65874_PI429545410	0.0050194	-3.5	humanseq86732	NR_037859.2	X	PIR-FIGF
CUST_43988_PI429545402	0.0020842	-3.5	humanseq64585	NONHSAT031072	chr12
CUST_50213_PI429545388	0.0361218	-3.47	humanseq35343	NONHSAT072765	chr2
CUST_21273_PI429545410	0.0377141	-3.42	humanseq82232	XR_242584.1	HSCHR9_2_CTG35	MAMDC2
CUST_52503_PI429545388	0.0140052	-3.41	humanseq35585	NONHSAT073797	chr2
CUST_78904_PI429545410	0.0004395	-3.41	humanseq88044	NR_072999.1	21	JAM2
CUST_41212_PI429545384	0.0232009	-3.34	humanseq24191	ENST00000554679	14	CTD-2566J3.1
CUST_42647_PI429545406	0.0063647	-3.32	humanseq74445	NONHSAT055569	chr17
CUST_35753_PI429545410	0.0026939	-3.27	humanseq83693	XR_241500.1	3	SIDT1
CUST_73815_PI429545388	0.0014721	-3.26	humanseq37829	NONHSAT088005	chr3
CUST_96286_PI429545384	0.0072313	-3.25	humanseq29922	NONHSAT003040	chr1
CUST_90507_PI429545388	0.0067148	-3.25	humanseq39599	NONHSAT092818	chr3
CUST_24921_PI429545395	0.0407569	-3.21	humanseq42661	NONHSAT100736	chr5
CUST_40023_PI429545410	0.0042044	-3.2	humanseq84126	XR_243000.1	12	ACACB
CUST_65184_PI429545410	0.011066	-3.18	humanseq86663	NR_024537.1	1	GSTM3
CUST_8147_PI429545406	0.001373	-3.18	humanseq70839	NONHSAT140762	chr16
CUST_42627_PI429545406	0.0097163	-3.17	humanseq74443	NONHSAT055564	chr17	LOC100421166
CUST_4104_PI429545395	0.0377503	-3.12	humanseq40432	NONHSAT096613	chr4
CUST_64457_PI429545376	0.0321808	-3.12	humanseq6852	TCONS_l2_00002491	chr1
CUST_75234_PI429545410	0.012312	-3.12	humanseq87672	NR_028294.1		PTGER3
CUST_49686_PI429545395	0.0084446	-3.11	humanseq45285	NONHSAT105861	chr5
CUST_56445_PI429545380	0.0335582	-3.09	humanseq15703	FR407540	chr2
CUST_1366_PI429545380	0.0484556	-3.07	humanseq10150	TCONS_l2_00016249	chr20
CUST_80581_PI429545399	0.029924	-3.07	humanseq58664	NONHSAT015485	chr10
CUST_42677_PI429545406	0.0177592	-3.07	humanseq74448	NONHSAT055574	chr17
CUST_15837_PI429545395	0.0368728	-3.06	humanseq41682	NONHSAT097405	chr4
CUST_32401_PI429545395	0.0264385	-3.04	humanseq43444	NONHSAT101168	chr5
CUST_32391_PI429545395	0.0137489	-3.03	humanseq43443	NONHSAT101166	chr5
CUST_19367_PI429545399	0.0067625	-3.03	humanseq52044	NONHSAT126356	chr8	RP11-359P18.1
CUST_59613_PI429545376	0.0429176	-3.01	humanseq6354	TCONS_00028704	chr20	XLOC_013795
CUST_74565_PI429545388	0.0053475	-3.01	humanseq37907	NONHSAT088504	chr3	AC090953.1
CUST_92148_PI429545376	0.0168087	-3	humanseq9752	TCONS_l2_00009764	chr16
CUST_78088_PI429545406	0.0015289	-3	humanseq78236	NONHSAT067961	chr19
CUST_17614_PI429545402	0.0191052	-2.97	humanseq61835	NONHSAG009747	chr11
CUST_74232_PI429545384	0.0081689	-2.97	humanseq27611	ENST00000383140	22	TPTEP1
CUST_60594_PI429545410	0.0039434	-2.97	humanseq86200	NR_049767.1		SLC7A8
CUST_38882_PI429545380	0.010795	-2.95	humanseq13933	FR103734	chr13
CUST_42014_PI429545402	0.0046838	-2.95	humanseq64374	NONHSAT030598	chr12
CUST_6704_PI429545395	0.0251504	-2.93	humanseq40703	NONHSAT094620	chr4
CUST_86654_PI429545395	0.0049513	-2.93	humanseq49228	NONHSAT119940	chr7
CUST_13750_PI429545402	0.0029167	-2.92	humanseq61434	NONHSAT023448	chr11
CUST_70578_PI429545388	0.0015574	-2.92	humanseq37494	NONHSAT091154	chr3
CUST_88858_PI429545376	0.0011968	-2.92	humanseq9410	TCONS_l2_00007486	chr13
CUST_86353_PI429545388	0.0051148	-2.91	humanseq39164	NONHSAT091543	chr3
CUST_12207_PI429545384	0.0318834	-2.9	humanseq21247	ENST00000606596	8	AC044849.2
CUST_23911_PI429545395	0.0034593	-2.9	humanseq42558	NONHSAT104607	chr5
CUST_72666_PI429545384	0.0030984	-2.9	humanseq27452	ENST00000606932	20	RP4-678D15.1
CUST_18073_PI429545410	0.0328589	-2.89	humanseq81912	XR_248795.1	1	LOC101930498
CUST_3804_PI429545399	0.034602	-2.86	humanseq50415	NONHSAT122952	chr7
CUST_73732_PI429545402	0.0018226	-2.83	humanseq67737	NONHSAT038120	chr14
CUST_52995_PI429545410	0.0294988	-2.82	humanseq85437	XR_172496.2		LOC101060754
CUST_15497_PI429545395	0.0003093	-2.82	humanseq41644	NONHSAT097316	chr4
CUST_22391_PI429545395	0.0499533	-2.81	humanseq42393	NONHSAT099325	chr4
CUST_97042_PI429545380	0.0027997	-2.81	humanseq19825	ENST00000606056	5	CTD-2325A15.5
CUST_68744_PI429545388	0.0437186	-2.8	humanseq37307	NONHSAT090276	chr3	ADAMTS9-AS2
CUST_72258_PI429545388	0.018541	-2.8	humanseq37664	NONHSAT087567	chr3
CUST_40017_PI429545388	0.0303294	-2.76	humanseq34241	NONHSAT069918	chr2
CUST_69234_PI429545388	0.0009698	-2.76	humanseq37357	NONHSAT088008	chr3
CUST_63002_PI429545395	0.0457096	-2.75	humanseq46711	NONHSAT108864	chr6	C4A
CUST_50847_PI429545376	0.0067851	-2.75	humanseq5403	TCONS_00023639	chr15	XLOC_011437
CUST_72939_PI429545395	0.0199953	-2.74	humanseq47780	NONHSAT114840	chr6
CUST_61134_PI429545410	0.0226007	-2.73	humanseq86254	NR_073141.2	11	PGR
CUST_53663_PI429545388	0.046901	-2.72	humanseq35709	NONHSAT074117	chr2
CUST_71711_PI429545406	0.0363311	-2.71	humanseq77561	NONHSAT066447	chr19
CUST_29298_PI429545406	0.0328638	-2.71	humanseq73054	NONHSAT146428	chr17	KYNUP2
CUST_72402_PI429545402	0.0129387	-2.71	humanseq67597	NONHSAT037796	chr14
CUST_30018_PI429545410	0.0001149	-2.71	humanseq83117	XR_172112.2	15	LOC101060703
CUST_2399_PI429545380	0.0223278	-2.69	humanseq10263	TCONS_l2_00017558	chr22
CUST_5434_PI429545395	0.0196969	-2.69	humanseq40571	NONHSAT098535	chr4
CUST_8657_PI429545388	0.0085628	-2.64	humanseq30922	NONHSAT005455	chr1	NEFHP1
CUST_75894_PI429545380	0.0018318	-2.64	humanseq17675	ENST00000456460	1
CUST_93922_PI429545406	0.0002359	-2.64	humanseq79942	NONHSAT081507	chr21
CUST_73076_PI429545384	0.0408879	-2.61	humanseq27493	ENST00000456342	21	MIR99AHG
CUST_18613_PI429545410	0.0146959	-2.61	humanseq81966	XR_241518.1		TP63
CUST_26102_PI429545384	0.0097336	-2.61	humanseq22660	ENST00000544108	11	RP11-864I4.3
CUST_35935_PI429545406	0.0259673	-2.6	humanseq73742	NONHSAT053846	chr17	LINC00910
CUST_24591_PI429545380	0.0494741	-2.57	humanseq12496	FR205885	chr2
CUST_29561_PI429545380	0.0203293	-2.57	humanseq12995	FR300837	chr6
CUST_32061_PI429545395	0.010118	-2.57	humanseq43409	NONHSAT101095	chr5
CUST_96556_PI429545384	0.0031567	-2.57	humanseq29952	NONHSAT003106	chr1
CUST_54225_PI429545410	0.0367251	-2.56	humanseq85561	XR_112646.1	4	LOC100506253
CUST_46177_PI429545395	0.0248326	-2.56	humanseq44911	NONHSAT104778	chr5	CTC-370J7.1
CUST_7657_PI429545388	0.0114501	-2.53	humanseq30816	NONHSAT005206	chr1
CUST_5299_PI429545388	0.0221755	-2.52	humanseq30571	NONHSAT004593	chr1
CUST_62991_PI429545402	0.0105454	-2.52	humanseq66608	NONHSAT039878	chr14	MEG8
CUST_26804_PI429545376	0.0075422	-2.52	humanseq2829	TCONS_00012215	chr6	XLOC_005769
CUST_74257_PI429545399	0.0054326	-2.52	humanseq57976	NONHSAG005635	chr10
CUST_310_PI429545395	0.0223115	-2.51	humanseq40033	NONHSAT093930	chr3
CUST_32370_PI429545395	0.0196469	-2.51	humanseq43441	NONHSAG040260	chr5
CUST_37265_PI429545406	0.0311791	-2.5	humanseq73883	NONHSAT054194	chr17
CUST_83923_PI429545388	0.0205691	-2.5	humanseq38902	NONHSAT090914	chr3
CUST_62394_PI429545410	0.0161871	-2.49	humanseq86380	NR_002932.2	6	GSTM2P1
CUST_59472_PI429545399	0.0175569	-2.48	humanseq56384	NONHSAT138137	chrX
CUST_89758_PI429545376	0.030901	-2.47	humanseq9504	TCONS_l2_00007692	chr14
CUST_53696_PI429545402	0.0218605	-2.46	humanseq65624	NONHSAT033672	chr13
CUST_34873_PI429545410	0.0166176	-2.46	humanseq83605	XR_241100.1		ANXA9
CUST_23221_PI429545395	0.0466037	-2.45	humanseq42487	NONHSAG039516	chr4	F11-AS1
CUST_17483_PI429545410	0.0002852	-2.45	humanseq81853	XR_243133.1		DNM1P50
CUST_8959_PI429545384	0.0004852	-2.44	humanseq20917	ENST00000585152	7	CTB-167B5.2
CUST_4544_PI429545395	0.033873	-2.42	humanseq40478	NONHSAT097276	chr4
CUST_88088_PI429545399	0.0266041	-2.41	humanseq59465	NONHSAT018357	chr11
CUST_12201_PI429545399	0.0042745	-2.41	humanseq51295	NONHSAG050739	chr8
CUST_76744_PI429545399	0.043317	-2.4	humanseq58253	NONHSAT013560	chr10
CUST_8789_PI429545384	0.0024533	-2.4	humanseq20900	ENST00000422093	7	MAGI2-AS3
CUST_56515_PI429545380	0.040607	-2.39	humanseq15710	FR090445	chr9
CUST_68734_PI429545388	0.0059082	-2.39	humanseq37306	NONHSAG035335	chr3	ADAMTS9-AS2
CUST_52951_PI429545406	0.0299796	-2.38	humanseq75520	NONHSAT058975	chr18
CUST_81899_PI429545388	0.0207309	-2.38	humanseq38678	NONHSAT090278	chr3
CUST_42942_PI429545384	0.0138351	-2.38	humanseq24368	ENST00000553421	14	MEG8
CUST_83204_PI429545399	0.0081662	-2.38	humanseq58944	NONHSAT016221	chr10
CUST_19553_PI429545376	0.0420541	-2.37	humanseq2062	TCONS_00008320	chr4	LINC01612
CUST_87428_PI429545376	0.0409519	-2.37	humanseq9258	TCONS_l2_00005178	chr11
CUST_78404_PI429545410	0.0310479	-2.37	humanseq87994	NR_102422.1		AOC3
CUST_42363_PI429545376	0.0073536	-2.37	humanseq4495	TCONS_00019303	chr11	XLOC_009135
CUST_45061_PI429545395	0.0042524	-2.37	humanseq44787	NONHSAT104504	chr5	CARMN
CUST_91256_PI429545402	0.0004805	-2.36	humanseq69568	NONHSAT047305	chr15
CUST_35863_PI429545410	0.0362967	-2.35	humanseq83704	XR_254386.1		WISP3
CUST_53087_PI429545395	0.0283635	-2.35	humanseq45637	NONHSAG045166	chr6
CUST_13730_PI429545402	0.0077944	-2.35	humanseq61432	NONHSAG009260	chr11
CUST_52388_PI429545402	0.0057459	-2.35	humanseq65479	NONHSAT033306	chr13
CUST_64674_PI429545376	0.0050846	-2.35	humanseq6876	TCONS_l2_00001300	chr1
CUST_7242_PI429545402	0.0015472	-2.35	humanseq60761	NONHSAT021751	chr11
CUST_13973_PI429545410	0.0257632	-2.34	humanseq81486	NONHSAT087325	chr22
CUST_28367_PI429545410	0.0135277	-2.34	humanseq82950	XR_171432.2		LOC101060141
CUST_25793_PI429545376	0.0155907	-2.33	humanseq2719	TCONS_00012100	chr6	XLOC_005629
CUST_80903_PI429545395	0.0093619	-2.33	humanseq48627	NONHSAT123001	chr7
CUST_26529_PI429545406	0.0081297	-2.33	humanseq72763	NONHSAG020752	chr17
CUST_5414_PI429545395	0.0287084	-2.32	humanseq40569	NONHSAT098534	chr4
CUST_8767_PI429545406	0.0263329	-2.32	humanseq70904	NONHSAT140924	chr16
CUST_5819_PI429545380	0.0257424	-2.32	humanseq10608	FR407739	chr19
CUST_19591_PI429545395	0.0130768	-2.32	humanseq42097	NONHSAT098509	chr4
CUST_52755_PI429545410	0.001713	-2.32	humanseq85413	XR_241068.1	1	SHE
CUST_25843_PI429545402	0.0387215	-2.3	humanseq62685	NONHSAT026052	chr12
CUST_51363_PI429545380	0.0013501	-2.3	humanseq15190	FR205476	chr12
CUST_73398_PI429545395	0.0003715	-2.3	humanseq47831	NONHSAT114937	chr6
CUST_6910_PI429545399	0.008338	-2.29	humanseq50738	NONHSAG049021	chr7	EPHB6
CUST_71504_PI429545410	0.0314369	-2.28	humanseq87296	NR_038264.1	3	ADAMTS9-AS2
CUST_10344_PI429545388	0.0271074	-2.28	humanseq31105	NONHSAT006086	chr1	RP11-495P10.9
CUST_30623_PI429545376	0.0028106	-2.28	humanseq3233	TCONS_00014342	chr7	XLOC_006507
CUST_52955_PI429545410	0.0006631	-2.28	humanseq85433	XR_244499.1		EDA2R
CUST_3093_PI429545384	0.0008623	-2.27	humanseq20316	ENST00000602284	6	RP1-232P20.1
CUST_59785_PI429545380	0.0450802	-2.26	humanseq16040	FR186986	chr8
CUST_33104_PI429545384	0.0125755	-2.26	humanseq23372	ENST00000545709	12	RP11-305O6.3
CUST_42024_PI429545402	0.0360674	-2.25	humanseq64375	NONHSAT030599	chr12
CUST_11620_PI429545402	0.0024872	-2.25	humanseq61213	NONHSAT022779	chr11
CUST_75034_PI429545380	0.0192531	-2.24	humanseq17585	ENST00000440116	1	RP11-286B14.1
CUST_35852_PI429545380	0.0110199	-2.24	humanseq13630	FR378365	chr20
CUST_30493_PI429545410	0.0386613	-2.22	humanseq83164	XR_254151.1	X	PHKA1-AS1
CUST_29363_PI429545384	0.0217812	-2.22	humanseq22993	ENST00000529072	11	RP11-680F20.6
CUST_48624_PI429545406	0.0068707	-2.22	humanseq75061	NONHSAT059184	chr18
CUST_64487_PI429545376	0.0055556	-2.22	humanseq6855	TCONS_l2_00001221	chr1
CUST_32926_PI429545402	0.002897	-2.22	humanseq63423	NONHSAT028187	chr12
CUST_34971_PI429545395	0.0145644	-2.21	humanseq43713	NONHSAT101836	chr5
CUST_41587_PI429545388	0.0084595	-2.21	humanseq34409	NONHSAG027603	chr2	AC093609.1
CUST_26509_PI429545406	0.0083206	-2.21	humanseq72761	NONHSAT145485	chr17
CUST_93091_PI429545395	0.0367714	-2.19	humanseq49919	NONHSAT121767	chr7
CUST_54093_PI429545388	0.0360884	-2.19	humanseq35757	NONHSAT074250	chr2
CUST_55858_PI429545402	0.0239354	-2.19	humanseq65862	NONHSAT034263	chr13
CUST_41604_PI429545402	0.0078927	-2.19	humanseq64332	NONHSAT030501	chr12
CUST_42852_PI429545384	0.0038345	-2.19	humanseq24359	ENST00000524131	14	MEG3
CUST_87208_PI429545399	0.0024432	-2.19	humanseq59377	NONHSAT022780	chr11
CUST_2543_PI429545395	9.99e-05	-2.19	humanseq40274	NONHSAG038507	chr4
CUST_22278_PI429545402	0.0066047	-2.18	humanseq62321	NONHSAT027495	chr12
CUST_289_PI429545395	0.0037727	-2.18	humanseq40031	NONHSAT093927	chr3
CUST_84683_PI429545388	0.0046513	-2.17	humanseq38985	NONHSAT091153	chr3
CUST_57755_PI429545388	0.0029963	-2.17	humanseq36148	NONHSAT075341	chr2
CUST_65361_PI429545376	0.0454666	-2.16	humanseq6949	TCONS_l2_00000590	chr1
CUST_86002_PI429545380	0.0018575	-2.16	humanseq18700	ENST00000605334	2	RP11-171I2.4
CUST_93081_PI429545395	0.029193	-2.14	humanseq49918	NONHSAT121765	chr7
CUST_65328_PI429545406	0.0053147	-2.14	humanseq76839	NONHSAT062848	chr19
CUST_4709_PI429545388	0.0199541	-2.12	humanseq30506	NONHSAT004439	chr1
CUST_57345_PI429545388	0.0363448	-2.11	humanseq36100	NONHSAT075190	chr2
CUST_43411_PI429545402	0.0219932	-2.11	humanseq64523	NONHSAT030888	chr12
CUST_73066_PI429545384	0.0184726	-2.1	humanseq27492	ENST00000400178	21	MIR99AHG
CUST_43954_PI429545410	0.0168896	-2.1	humanseq84525	XR_244278.1		MIR99AHG
CUST_61951_PI429545402	0.0012049	-2.1	humanseq66502	NONHSAG015080	chr14	RP11-108M12.3
CUST_85228_PI429545376	0.0011268	-2.1	humanseq9033	TCONS_l2_00030904	chrY
CUST_39075_PI429545406	0.0009762	-2.1	humanseq74068	NONHSAT054706	chr17
CUST_51769_PI429545376	0.0179127	-2.09	humanseq5502	TCONS_00023809	chr15	LINC01197
CUST_52495_PI429545410	0.0011713	-2.09	humanseq85387	XR_241893.1		HFE
CUST_91628_PI429545406	0.0329322	-2.08	humanseq79698	NONHSAT081235	chr21	MIR99AHG
CUST_40130_PI429545406	0.0078836	-2.08	humanseq74181	NONHSAT054957	chr17
CUST_85902_PI429545380	0.0016599	-2.08	humanseq18690	ENST00000415561	2	TTN-AS1
CUST_36555_PI429545406	0.0304178	-2.07	humanseq73808	NONHSAT053995	chr17
CUST_44691_PI429545410	0.0262205	-2.07	humanseq84599	XR_244279.1		MIR99AHG
CUST_75143_PI429545402	0.0257674	-2.07	humanseq67893	NONHSAT039447	chr14	RP11-1070N10.3.1
CUST_47684_PI429545406	0.0230792	-2.07	humanseq74965	NONHSAT059654	chr18
CUST_81021_PI429545399	0.0006993	-2.07	humanseq58713	NONHSAT015679	chr10
CUST_49063_PI429545380	0.0493003	-2.06	humanseq14958	FR082137	chr12
CUST_95022_PI429545380	0.0431577	-2.06	humanseq19618	ENST00000508111	4	LINC01091
CUST_62982_PI429545395	0.0413753	-2.06	humanseq46709	NONHSAT108861	chr6
CUST_30099_PI429545402	0.0226535	-2.06	humanseq63128	NONHSAT027510	chr12	RP11-776A13.2
CUST_72157_PI429545399	0.0486948	-2.05	humanseq57749	NONHSAT011701	chr10	LUZP4P1
CUST_72214_PI429545410	0.0338754	-2.05	humanseq87368	NR_028588.1		ECI2
CUST_55100_PI429545384	0.0029408	-2.05	humanseq25612	ENST00000576489	17	MIR22HG
CUST_61332_PI429545402	0.0424456	-2.04	humanseq66440	NONHSAT036094	chr14
CUST_4564_PI429545395	0.0382489	-2.03	humanseq40480	NONHSAT097286	chr4
CUST_80591_PI429545399	0.0086795	-2.03	humanseq58665	NONHSAG006475	chr10
CUST_72982_PI429545406	0.0078008	-2.03	humanseq77694	NONHSAT066727	chr19
CUST_85178_PI429545376	0.0037935	-2.03	humanseq9028	TCONS_l2_00030994	chrY
CUST_6617_PI429545388	0.0490981	-2.02	humanseq30710	NONHSAG002298	chr1
CUST_42832_PI429545384	0.0158646	-2.02	humanseq24357	ENST00000398474	14	MEG3
CUST_60953_PI429545376	0.0153718	-2.02	humanseq6492	TCONS_00028768	chr21	LINC00649
CUST_14814_PI429545402	0.0109566	-2.02	humanseq61545	NONHSAG009400	chr11	XLOC_009254
CUST_12500_PI429545402	0.0060747	-2.02	humanseq61304	NONHSAT023091	chr11
CUST_6607_PI429545388	0.0384736	-2.01	humanseq30709	NONHSAT004965	chr1
CUST_91403_PI429545380	0.0317816	-2.01	humanseq19252	ENST00000479233	3	RP11-538P18.2
CUST_68084_PI429545410	0.0279311	-2.01	humanseq86953	NR_046241.1	6	RPS16P5
CUST_18167_PI429545395	0.0306527	-2	humanseq41940	NONHSAT098027	chr4	RP11-358D17.1
