# Supplementary material for: Identification of long non-coding RNA signatures in triple-negative breast cancer
Source: Cancer Cell Int. 2018 Jul 17;18:103. doi: 10.1186/s12935-018-0598-8 (PMC6050698; doi:10.1186/s12935-018-0598-8)
Supplement: Supplementary file 2 — Additional file 2: Table S2. Functional enrichment terms of DEGs. [file 12935_2018_598_MOESM2_ESM.xlsx]

## Sheet: _FINAL_GO
GO	Category	Description	LogP	Enrichment	Z-score	#TotalGeneInLibrary	#GeneInGO	#GeneInHitList	#GeneInGOAndHitList	%InGO	STDV %InGO	GeneID	Hits	Log(q-value)	GROUP_ID	FirstInGroupByEnrichment	FirstInGroupByLogP	BestLogPInGroup	BestEnrichmentInGroup	URL
GO:0051301	GO Biological Processes	cell division	-12.8098	5.3868	10.3605	22525	583	208	29	13.9423	2.40177	332|701|890|891|983|995|1058|1063|2246|2277|2908|3481|3925|4751|5347|6790|7153|9133|9928|10051|10112|10615|22974|24137|29127|54443|54478|55165|151648	BIRC5|BUB1B|CCNA2|CCNB1|CDK1|CDC25C|CENPA|CENPF|FGF1|VEGFD|NR3C1|IGF2|STMN1|NEK2|PLK1|AURKA|TOP2A|CCNB2|KIF14|SMC4|KIF20A|SPAG5|TPX2|KIF4A|RACGAP1|ANLN|PIMREG|CEP55|SGO1	-9.23194	1	0	0	-16.3911	39.3794
GO:0030855	GO Biological Processes	epithelial cell differentiation	-10.0583	4.15411	8.51637	22525	756	208	29	13.9423	2.40177	247|367|652|653|983|1066|1755|1901|2066|2099|2146|2625|2627|3725|3852|3861|4435|5241|5468|6664|6820|6876|6926|7122|7298|8842|10411|23657|25803	ALOX15B|AR|BMP4|BMP5|CDK1|CES1|DMBT1|S1PR1|ERBB4|ESR1|EZH2|GATA3|GATA6|JUN|KRT5|KRT14|CITED1|PGR|PPARG|SOX11|SULT2B1|TAGLN|TBX3|CLDN5|TYMS|PROM1|RAPGEF3|SLC7A11|SPDEF	-6.81623	6	1	1	-10.0583	4.77764
GO:0048285	GO Biological Processes	organelle fission	-14.7129	6.69362	11.8183	22525	453	208	28	13.4615	2.36657	332|652|701|891|995|1063|1111|1634|1950|2175|3479|3481|4288|4751|5347|5888|6790|7153|9928|10051|10615|22974|24137|29127|54443|55165|79075|151648	BIRC5|BMP4|BUB1B|CCNB1|CDC25C|CENPF|CHEK1|DCN|EGF|FANCA|IGF1|IGF2|MKI67|NEK2|PLK1|RAD51|AURKA|TOP2A|KIF14|SMC4|SPAG5|TPX2|KIF4A|RACGAP1|ANLN|CEP55|DSCC1|SGO1	-10.8341	1	0	0	-16.3911	39.3794
GO:0030334	GO Biological Processes	regulation of cell migration	-9.05804	3.88247	7.91512	22525	781	208	28	13.4615	2.36657	247|652|653|1602|1634|1901|1950|2066|2152|2246|2277|2625|2920|3479|3675|3725|3909|4638|5295|5468|5578|5649|6387|6403|6776|9547|9928|64805	ALOX15B|BMP4|BMP5|DACH1|DCN|S1PR1|EGF|ERBB4|F3|FGF1|VEGFD|GATA3|CXCL2|IGF1|ITGA3|JUN|LAMA3|MYLK|PIK3R1|PPARG|PRKCA|RELN|CXCL12|SELP|STAT5A|CXCL14|KIF14|P2RY12	-5.95733	2	0	0	-13.3931	8.81457
GO:0000793	GO Cellular Components	condensed chromosome	-11.6411	8.90082	11.3428	22525	219	208	18	8.65385	1.94948	332|701|891|1058|1063|1111|4288|4751|5347|5888|6790|7153|10051|10615|55355|55839|79019|151648	BIRC5|BUB1B|CCNB1|CENPA|CENPF|CHEK1|MKI67|NEK2|PLK1|RAD51|AURKA|TOP2A|SMC4|SPAG5|HJURP|CENPN|CENPM|SGO1	-8.13022	1	0	0	-16.3911	39.3794
GO:0000280	GO Biological Processes	nuclear division	-14.9477	7.18407	12.1545	22525	407	208	27	12.9808	2.33038	332|652|701|891|995|1063|1111|1950|2175|3479|3481|4288|4751|5347|5888|6790|7153|9928|10051|10615|22974|24137|29127|54443|55165|79075|151648	BIRC5|BMP4|BUB1B|CCNB1|CDC25C|CENPF|CHEK1|EGF|FANCA|IGF1|IGF2|MKI67|NEK2|PLK1|RAD51|AURKA|TOP2A|KIF14|SMC4|SPAG5|TPX2|KIF4A|RACGAP1|ANLN|CEP55|DSCC1|SGO1	-10.8927	1	0	0	-16.3911	39.3794
GO:0009611	GO Biological Processes	response to wounding	-10.118	4.48454	8.71668	22525	652	208	27	12.9808	2.33038	408|667|891|983|1634|2066|2146|2152|2625|2627|3371|3479|3708|3725|4638|5295|5578|5653|6403|6696|6790|7033|7035|10752|23657|26509|64805	ARRB1|DST|CCNB1|CDK1|DCN|ERBB4|EZH2|F3|GATA3|GATA6|TNC|IGF1|ITPR1|JUN|MYLK|PIK3R1|PRKCA|KLK6|SELP|SPP1|AURKA|TFF3|TFPI|CHL1|SLC7A11|MYOF|P2RY12	-6.84121	5	1	1	-10.118	5.5535
GO:0000779	GO Cellular Components	condensed chromosome, centromeric region	-10.1876	12.0326	11.5506	22525	117	208	13	6.25	1.67839	332|701|891|1058|1063|4751|5347|6790|10615|55355|55839|79019|151648	BIRC5|BUB1B|CCNB1|CENPA|CENPF|NEK2|PLK1|AURKA|SPAG5|HJURP|CENPN|CENPM|SGO1	-6.87296	1	0	0	-16.3911	39.3794
GO:0000777	GO Cellular Components	condensed chromosome kinetochore	-9.63893	12.4954	11.3435	22525	104	208	12	5.76923	1.61668	332|701|891|1058|1063|4751|5347|10615|55355|55839|79019|151648	BIRC5|BUB1B|CCNB1|CENPA|CENPF|NEK2|PLK1|SPAG5|HJURP|CENPN|CENPM|SGO1	-6.42907	1	0	0	-16.3911	39.3794
GO:0048589	GO Biological Processes	developmental growth	-10.2759	4.74011	8.91836	22525	594	208	26	12.5	2.29312	154|214|367|374|652|891|983|1382|1901|2019|2066|2099|2146|2246|2625|2627|3371|3479|5653|6387|6696|6776|6790|7049|7298|9837	ADRB2|ALCAM|AR|AREG|BMP4|CCNB1|CDK1|CRABP2|S1PR1|EN1|ERBB4|ESR1|EZH2|FGF1|GATA3|GATA6|TNC|IGF1|KLK6|CXCL12|SPP1|STAT5A|AURKA|TGFBR3|TYMS|GINS1	-6.91988	4	1	1	-10.2759	15.4705
GO:0010564	GO Biological Processes	regulation of cell cycle process	-7.6939	3.69349	7.15741	22525	733	208	25	12.0192	2.25476	652|701|891|983|995|1063|1111|1602|1950|2146|2305|2627|3479|3481|4288|4751|5347|5888|6241|6790|9928|10615|22974|29127|54443	BMP4|BUB1B|CCNB1|CDK1|CDC25C|CENPF|CHEK1|DACH1|EGF|EZH2|FOXM1|GATA6|IGF1|IGF2|MKI67|NEK2|PLK1|RAD51|RRM2|AURKA|KIF14|SPAG5|TPX2|RACGAP1|ANLN	-4.90909	1	0	0	-16.3911	39.3794
GO:0003006	GO Biological Processes	developmental process involved in reproduction	-8.65269	4.12703	7.84704	22525	656	208	25	12.0192	2.25476	247|367|374|408|652|653|891|1602|1634|1811|2099|2175|2625|2627|3371|3479|3481|4435|5241|5468|6696|6790|6926|6932|8743	ALOX15B|AR|AREG|ARRB1|BMP4|BMP5|CCNB1|DACH1|DCN|SLC26A3|ESR1|FANCA|GATA3|GATA6|TNC|IGF1|IGF2|CITED1|PGR|PPARG|SPP1|AURKA|TBX3|TCF7|TNFSF10	-5.62014	7	1	1	-8.65269	28.4982
GO:0007169	GO Biological Processes	transmembrane receptor protein tyrosine kinase signaling pathway	-8.14971	3.89544	7.48543	22525	695	208	25	12.0192	2.25476	154|367|374|653|1634|1950|2066|2152|2246|2277|2322|2625|3479|3481|3487|3489|3925|4804|4902|4909|5284|5295|5578|6776|26509	ADRB2|AR|AREG|BMP5|DCN|EGF|ERBB4|F3|FGF1|VEGFD|FLT3|GATA3|IGF1|IGF2|IGFBP4|IGFBP6|STMN1|NGFR|NRTN|NTF4|PIGR|PIK3R1|PRKCA|STAT5A|MYOF	-5.28508	11	1	1	-8.14971	9.6979
GO:0000775	GO Cellular Components	chromosome, centromeric region	-8.48643	7.89638	9.26478	22525	192	208	14	6.73077	1.73728	332|701|891|1058|1063|4751|5347|6790|10615|55355|55839|79019|79075|151648	BIRC5|BUB1B|CCNB1|CENPA|CENPF|NEK2|PLK1|AURKA|SPAG5|HJURP|CENPN|CENPM|DSCC1|SGO1	-5.52838	1	0	0	-16.3911	39.3794
GO:0098687	GO Cellular Components	chromosomal region	-8.43361	5.66651	8.4201	22525	344	208	18	8.65385	1.94948	332|701|891|983|1058|1063|1111|4751|5347|5888|6790|10615|55355|55655|55839|79019|79075|151648	BIRC5|BUB1B|CCNB1|CDK1|CENPA|CENPF|CHEK1|NEK2|PLK1|RAD51|AURKA|SPAG5|HJURP|NLRP2|CENPN|CENPM|DSCC1|SGO1	-5.49259	1	0	0	-16.3911	39.3794
GO:0000776	GO Cellular Components	kinetochore	-8.39427	9.77082	9.79391	22525	133	208	12	5.76923	1.61668	332|701|891|1058|1063|4751|5347|10615|55355|55839|79019|151648	BIRC5|BUB1B|CCNB1|CENPA|CENPF|NEK2|PLK1|SPAG5|HJURP|CENPN|CENPM|SGO1	-5.46964	1	0	0	-16.3911	39.3794
GO:0000122	GO Biological Processes	negative regulation of transcription from RNA polymerase II promoter	-7.0766	3.43135	6.71169	22525	789	208	25	12.0192	2.25476	367|652|1602|2019|2099|2146|2305|2354|2625|2627|2908|3481|3725|4601|5347|5468|6271|6664|6926|6932|25803|27022|29128|57451|167465	AR|BMP4|DACH1|EN1|ESR1|EZH2|FOXM1|FOSB|GATA3|GATA6|NR3C1|IGF2|JUN|MXI1|PLK1|PPARG|S100A1|SOX11|TBX3|TCF7|SPDEF|FOXD3|UHRF1|TENM2|ZNF366	-4.41958	17	1	1	-7.0766	7.34192
GO:0140014	GO Biological Processes	mitotic nuclear division	-16.3911	9.84484	13.9558	22525	264	208	24	11.5385	2.21523	332|652|701|891|995|1063|1111|1950|3479|3481|4288|4751|5347|6790|9928|10051|10615|22974|24137|29127|54443|55165|79075|151648	BIRC5|BMP4|BUB1B|CCNB1|CDC25C|CENPF|CHEK1|EGF|IGF1|IGF2|MKI67|NEK2|PLK1|AURKA|KIF14|SMC4|SPAG5|TPX2|KIF4A|RACGAP1|ANLN|CEP55|DSCC1|SGO1	-12.0351	1	1	1	-16.3911	39.3794
GO:0060284	GO Biological Processes	regulation of cell development	-5.87114	3.13696	5.91838	22525	794	208	23	11.0577	2.17448	652|983|1382|2066|2146|2625|3479|3675|4133|4804|4909|5468|5649|5653|6387|6664|6696|6790|7122|9928|10683|64805|81618	BMP4|CDK1|CRABP2|ERBB4|EZH2|GATA3|IGF1|ITGA3|MAP2|NGFR|NTF4|PPARG|RELN|KLK6|CXCL12|SOX11|SPP1|AURKA|CLDN5|KIF14|DLL3|P2RY12|ITM2C	-3.49742	30	1	1	-5.87114	4.77063
GO:0035295	GO Biological Processes	tube development	-7.65098	4.12189	7.34058	22525	578	208	22	10.5769	2.13242	367|374|652|653|891|1950|2019|2099|2246|2625|2627|3371|3675|4435|5241|6664|6926|6932|7298|8842|25803|25902	AR|AREG|BMP4|BMP5|CCNB1|EGF|EN1|ESR1|FGF1|GATA3|GATA6|TNC|ITGA3|CITED1|PGR|SOX11|TBX3|TCF7|TYMS|PROM1|SPDEF|MTHFD1L	-4.90778	7	0	0	-8.65269	28.4982
GO:0032870	GO Biological Processes	cellular response to hormone stimulus	-6.35337	3.46791	6.34216	22525	687	208	22	10.5769	2.13242	185|358|367|652|890|2099|2322|2353|2354|2627|2908|3371|3481|3725|4804|5241|5295|5468|6696|6776|7035|167465	AGTR1|AQP1|AR|BMP4|CCNA2|ESR1|FLT3|FOS|FOSB|GATA6|NR3C1|TNC|IGF2|JUN|NGFR|PGR|PIK3R1|PPARG|SPP1|STAT5A|TFPI|ZNF366	-3.83623	16	0	0	-7.13554	54.1466
GO:0060322	GO Biological Processes	head development	-5.96424	3.28614	6.0406	22525	725	208	22	10.5769	2.13242	358|652|653|1063|1901|1950|2019|2066|2146|3925|4129|4435|5013|5307|5649|6271|6387|6414|6926|7122|9928|23657	AQP1|BMP4|BMP5|CENPF|S1PR1|EGF|EN1|ERBB4|EZH2|STMN1|MAOB|CITED1|OTX1|PITX1|RELN|S100A1|CXCL12|SELENOP|TBX3|CLDN5|KIF14|SLC7A11	-3.55274	28	1	1	-5.96424	6.01629
GO:0000780	GO Cellular Components	condensed nuclear chromosome, centromeric region	-5.93763	25.7841	10.9696	22525	21	208	5	2.40385	1.06203	701|891|1058|5347|6790	BUB1B|CCNB1|CENPA|PLK1|AURKA	-3.53588	1	0	0	-16.3911	39.3794
GO:0032101	GO Biological Processes	regulation of response to external stimulus	-5.4395	3.05051	5.63061	22525	781	208	22	10.5769	2.13242	185|720|1191|1901|2099|2152|2167|2175|2246|2277|2625|2920|5468|5578|5733|6387|6403|6542|6696|7035|9547|55872	AGTR1|C4A|CLU|S1PR1|ESR1|F3|FABP4|FANCA|FGF1|VEGFD|GATA3|CXCL2|PPARG|PRKCA|PTGER3|CXCL12|SELP|SLC7A2|SPP1|TFPI|CXCL14|PBK	-3.1995	34	1	1	-5.4395	3.05051
GO:0007059	GO Biological Processes	chromosome segregation	-10.8441	6.47908	9.98794	22525	351	208	21	10.0962	2.08899	332|701|891|1058|1063|2908|4288|4751|5347|7153|9928|10051|10615|24137|29127|55165|55355|55839|79019|79075|151648	BIRC5|BUB1B|CCNB1|CENPA|CENPF|NR3C1|MKI67|NEK2|PLK1|TOP2A|KIF14|SMC4|SPAG5|KIF4A|RACGAP1|CEP55|HJURP|CENPN|CENPM|DSCC1|SGO1	-7.44236	1	0	0	-16.3911	39.3794
GO:0000778	GO Cellular Components	condensed nuclear chromosome kinetochore	-5.65447	39.3794	12.2915	22525	11	208	4	1.92308	0.952248	701|891|1058|5347	BUB1B|CCNB1|CENPA|PLK1	-3.3438	1	0	0	-16.3911	39.3794
GO:0000794	GO Cellular Components	condensed nuclear chromosome	-5.54936	9.11943	7.65613	22525	95	208	8	3.84615	1.33341	701|891|1058|1111|4751|5347|5888|6790	BUB1B|CCNB1|CENPA|CHEK1|NEK2|PLK1|RAD51|AURKA	-3.26892	1	0	0	-16.3911	39.3794
GO:0044770	GO Biological Processes	cell cycle phase transition	-6.79755	3.83501	6.75428	22525	593	208	21	10.0962	2.08899	701|890|891|983|995|1033|1063|1111|2146|2305|4751|5243|5347|6241|6790|7298|9133|9833|9928|22974|54443	BUB1B|CCNA2|CCNB1|CDK1|CDC25C|CDKN3|CENPF|CHEK1|EZH2|FOXM1|NEK2|ABCB1|PLK1|RRM2|AURKA|TYMS|CCNB2|MELK|KIF14|TPX2|ANLN	-4.19356	1	0	0	-16.3911	39.3794
GO:0051129	GO Biological Processes	negative regulation of cellular component organization	-6.49066	3.67392	6.51252	22525	619	208	21	10.0962	2.08899	367|652|701|891|1063|1111|1191|1803|1901|3479|3675|3925|4751|4804|5347|6696|7153|9928|10411|51474|81618	AR|BMP4|BUB1B|CCNB1|CENPF|CHEK1|CLU|DPP4|S1PR1|IGF1|ITGA3|STMN1|NEK2|NGFR|PLK1|SPP1|TOP2A|KIF14|RAPGEF3|LIMA1|ITM2C	-3.94758	1	0	0	-16.3911	39.3794
GO:0007346	GO Biological Processes	regulation of mitotic cell cycle	-5.91529	3.38416	6.05762	22525	672	208	21	10.0962	2.08899	332|652|701|891|983|995|1063|1111|1950|2146|3479|3481|4288|4751|5347|5578|6790|7153|9928|22974|54443	BIRC5|BMP4|BUB1B|CCNB1|CDK1|CDC25C|CENPF|CHEK1|EGF|EZH2|IGF1|IGF2|MKI67|NEK2|PLK1|PRKCA|AURKA|TOP2A|KIF14|TPX2|ANLN	-3.51834	1	0	0	-16.3911	39.3794
GO:0061061	GO Biological Processes	muscle structure development	-6.2991	3.57572	6.36137	22525	636	208	21	10.0962	2.08899	652|891|983|1063|1634|1901|2066|2146|2353|2627|3479|3481|4629|4638|5307|6664|6876|6926|7049|9547|26509	BMP4|CCNB1|CDK1|CENPF|DCN|S1PR1|ERBB4|EZH2|FOS|GATA6|IGF1|IGF2|MYH11|MYLK|PITX1|SOX11|TAGLN|TBX3|TGFBR3|CXCL14|MYOF	-3.80643	4	0	0	-10.2759	15.4705
GO:0000940	GO Cellular Components	condensed chromosome outer kinetochore	-5.32498	33.321	11.2535	22525	13	208	4	1.92308	0.952248	701|891|1063|5347	BUB1B|CCNB1|CENPF|PLK1	-3.11512	1	0	0	-16.3911	39.3794
GO:0042060	GO Biological Processes	wound healing	-7.45403	4.19586	7.27078	22525	542	208	21	10.0962	2.08899	408|891|1634|2066|2146|2152|2625|2627|3371|3479|3708|4638|5295|5578|5653|6403|7033|7035|23657|26509|64805	ARRB1|CCNB1|DCN|ERBB4|EZH2|F3|GATA3|GATA6|TNC|IGF1|ITPR1|MYLK|PIK3R1|PRKCA|KLK6|SELP|TFF3|TFPI|SLC7A11|MYOF|P2RY12	-4.73333	5	0	0	-10.118	5.5535
GO:0070848	GO Biological Processes	response to growth factor	-5.87437	3.36414	6.02514	22525	676	208	21	10.0962	2.08899	652|653|890|1634|2066|2246|2322|2353|2625|2627|2908|3371|3675|3725|4053|4435|4804|6664|7049|7122|26509	BMP4|BMP5|CCNA2|DCN|ERBB4|FGF1|FLT3|FOS|GATA3|GATA6|NR3C1|TNC|ITGA3|JUN|LTBP2|CITED1|NGFR|SOX11|TGFBR3|CLDN5|MYOF	-3.49742	15	0	0	-7.33459	19.1106
GO:0071407	GO Biological Processes	cellular response to organic cyclic compound	-7.13554	4.01795	7.02021	22525	566	208	21	10.0962	2.08899	358|367|652|890|891|1191|1811|2099|2146|2322|2908|2946|3371|5241|5468|5888|6696|7035|10411|64805|167465	AQP1|AR|BMP4|CCNA2|CCNB1|CLU|SLC26A3|ESR1|EZH2|FLT3|NR3C1|GSTM2|TNC|PGR|PPARG|RAD51|SPP1|TFPI|RAPGEF3|P2RY12|ZNF366	-4.46975	16	1	1	-7.13554	54.1466
GO:0045596	GO Biological Processes	negative regulation of cell differentiation	-6.05061	3.45092	6.16488	22525	659	208	21	10.0962	2.08899	374|652|653|862|2066|2146|2625|3149|3479|4435|4804|5295|5468|6664|6696|6926|9547|10683|25803|64805|81618	AREG|BMP4|BMP5|RUNX1T1|ERBB4|EZH2|GATA3|HMGB3|IGF1|CITED1|NGFR|PIK3R1|PPARG|SOX11|SPP1|TBX3|CXCL14|DLL3|SPDEF|P2RY12|ITM2C	-3.62404	27	1	1	-6.05061	3.45092
GO:0007420	GO Biological Processes	brain development	-5.74363	3.30067	5.92125	22525	689	208	21	10.0962	2.08899	358|652|653|1063|1901|1950|2019|2066|2146|3925|4129|4435|5013|5307|5649|6271|6387|6414|6926|9928|23657	AQP1|BMP4|BMP5|CENPF|S1PR1|EGF|EN1|ERBB4|EZH2|STMN1|MAOB|CITED1|OTX1|PITX1|RELN|S100A1|CXCL12|SELENOP|TBX3|KIF14|SLC7A11	-3.41141	28	0	0	-5.96424	6.01629
GO:0051960	GO Biological Processes	regulation of nervous system development	-5.08567	2.99231	5.39413	22525	760	208	21	10.0962	2.08899	652|983|1382|1950|2066|2146|2625|3675|4133|4804|4909|5468|5649|5653|6387|6664|6696|9928|10683|64805|81618	BMP4|CDK1|CRABP2|EGF|ERBB4|EZH2|GATA3|ITGA3|MAP2|NGFR|NTF4|PPARG|RELN|KLK6|CXCL12|SOX11|SPP1|KIF14|DLL3|P2RY12|ITM2C	-2.93651	30	0	0	-5.87114	4.77063
GO:0045859	GO Biological Processes	regulation of protein kinase activity	-4.81694	2.87141	5.17617	22525	792	208	21	10.0962	2.08899	154|408|652|891|983|995|1033|1191|1634|1847|1950|2146|2167|2246|2322|3479|3481|5347|5649|9928|22974	ADRB2|ARRB1|BMP4|CCNB1|CDK1|CDC25C|CDKN3|CLU|DCN|DUSP5|EGF|EZH2|FABP4|FGF1|FLT3|IGF1|IGF2|PLK1|RELN|KIF14|TPX2	-2.75321	41	0	0	-5.1775	4.54377
GO:0044772	GO Biological Processes	mitotic cell cycle phase transition	-6.65277	3.92367	6.71413	22525	552	208	20	9.61538	2.04408	701|890|891|983|995|1033|1063|2146|2305|4751|5243|5347|6241|6790|7298|9133|9833|9928|22974|54443	BUB1B|CCNA2|CCNB1|CDK1|CDC25C|CDKN3|CENPF|EZH2|FOXM1|NEK2|ABCB1|PLK1|RRM2|AURKA|TYMS|CCNB2|MELK|KIF14|TPX2|ANLN	-4.07494	1	0	0	-16.3911	39.3794
GO:0000922	GO Cellular Components	spindle pole	-4.041	5.66239	5.58649	22525	153	208	8	3.84615	1.33341	891|1063|4751|5347|6790|10615|22974|151648	CCNB1|CENPF|NEK2|PLK1|AURKA|SPAG5|TPX2|SGO1	-2.17356	1	0	0	-16.3911	39.3794
GO:0045786	GO Biological Processes	negative regulation of cell cycle	-5.79097	3.45433	6.01729	22525	627	208	20	9.61538	2.04408	247|652|701|891|983|995|1033|1063|1111|2146|2305|2625|2627|4751|5347|5888|6241|6664|6790|7153	ALOX15B|BMP4|BUB1B|CCNB1|CDK1|CDC25C|CDKN3|CENPF|CHEK1|EZH2|FOXM1|GATA3|GATA6|NEK2|PLK1|RAD51|RRM2|SOX11|AURKA|TOP2A	-3.44782	1	0	0	-16.3911	39.3794
GO:0050673	GO Biological Processes	epithelial cell proliferation	-9.26442	5.62562	8.83789	22525	385	208	20	9.61538	2.04408	367|374|652|653|2099|2152|2246|2277|2625|3479|3487|3725|4804|5241|5468|5578|6387|6664|6776|7049	AR|AREG|BMP4|BMP5|ESR1|F3|FGF1|VEGFD|GATA3|IGF1|IGFBP4|JUN|NGFR|PGR|PPARG|PRKCA|CXCL12|SOX11|STAT5A|TGFBR3	-6.13888	2	0	0	-13.3931	8.81457
GO:0051272	GO Biological Processes	positive regulation of cellular component movement	-7.72795	4.56934	7.58227	22525	474	208	20	9.61538	2.04408	652|1901|1950|2152|2246|2277|2625|2920|3479|3675|3725|3925|4638|5295|5578|5649|6387|6403|6776|9547	BMP4|S1PR1|EGF|F3|FGF1|VEGFD|GATA3|CXCL2|IGF1|ITGA3|JUN|STMN1|MYLK|PIK3R1|PRKCA|RELN|CXCL12|SELP|STAT5A|CXCL14	-4.91603	2	0	0	-13.3931	8.81457
GO:0048732	GO Biological Processes	gland development	-8.57736	5.13238	8.27309	22525	422	208	20	9.61538	2.04408	247|367|374|652|1950|2066|2099|2146|2625|2627|3371|3725|5241|5307|6776|6790|6926|7049|7298|9133	ALOX15B|AR|AREG|BMP4|EGF|ERBB4|ESR1|EZH2|GATA3|GATA6|TNC|JUN|PGR|PITX1|STAT5A|AURKA|TBX3|TGFBR3|TYMS|CCNB2	-5.5831	7	0	0	-8.65269	28.4982
GO:0071363	GO Biological Processes	cellular response to growth factor stimulus	-5.56409	3.33723	5.8328	22525	649	208	20	9.61538	2.04408	652|653|890|1634|2066|2246|2322|2353|2625|2627|2908|3675|3725|4053|4435|4804|6664|7049|7122|26509	BMP4|BMP5|CCNA2|DCN|ERBB4|FGF1|FLT3|FOS|GATA3|GATA6|NR3C1|ITGA3|JUN|LTBP2|CITED1|NGFR|SOX11|TGFBR3|CLDN5|MYOF	-3.27256	15	0	0	-7.33459	19.1106
GO:0048598	GO Biological Processes	embryonic morphogenesis	-6.2904	3.72142	6.42163	22525	582	208	20	9.61538	2.04408	367|652|653|1382|1847|1950|2019|2625|2627|3481|3675|3899|3909|3914|5013|5307|6664|6926|6932|25902	AR|BMP4|BMP5|CRABP2|DUSP5|EGF|EN1|GATA3|GATA6|IGF2|ITGA3|AFF3|LAMA3|LAMB3|OTX1|PITX1|SOX11|TBX3|TCF7|MTHFD1L	-3.80364	22	1	1	-6.2904	4.4978
GO:0006325	GO Biological Processes	chromatin organization	-4.45227	2.79828	4.915	22525	774	208	20	9.61538	2.04408	408|890|891|983|1058|1111|2099|2146|2625|2908|3024|3481|4288|5578|6790|10411|29128|55355|55839|79019	ARRB1|CCNA2|CCNB1|CDK1|CENPA|CHEK1|ESR1|EZH2|GATA3|NR3C1|HIST1H1A|IGF2|MKI67|PRKCA|AURKA|RAPGEF3|UHRF1|HJURP|CENPN|CENPM	-2.4765	37	0	0	-5.29536	23.2057
GO:0051347	GO Biological Processes	positive regulation of transferase activity	-5.1775	3.14349	5.51672	22525	689	208	20	9.61538	2.04408	154|408|652|701|891|983|1191|1847|1950|2146|2246|2322|3479|3481|4751|5347|5649|9928|22974|79075	ADRB2|ARRB1|BMP4|BUB1B|CCNB1|CDK1|CLU|DUSP5|EGF|EZH2|FGF1|FLT3|IGF1|IGF2|NEK2|PLK1|RELN|KIF14|TPX2|DSCC1	-3.00049	41	1	1	-5.1775	4.54377
GO:0043408	GO Biological Processes	regulation of MAPK cascade	-4.90758	3.01233	5.29434	22525	719	208	20	9.61538	2.04408	154|367|408|652|653|983|1847|1950|2066|2146|2246|2305|2322|3479|3481|3487|3725|5578|7049|55872	ADRB2|AR|ARRB1|BMP4|BMP5|CDK1|DUSP5|EGF|ERBB4|EZH2|FGF1|FOXM1|FLT3|IGF1|IGF2|IGFBP4|JUN|PRKCA|TGFBR3|PBK	-2.81876	41	0	0	-5.1775	4.54377
GO:0030335	GO Biological Processes	positive regulation of cell migration	-7.44587	4.62376	7.45377	22525	445	208	19	9.13462	1.99762	652|1901|1950|2152|2246|2277|2625|2920|3479|3675|3725|4638|5295|5578|5649|6387|6403|6776|9547	BMP4|S1PR1|EGF|F3|FGF1|VEGFD|GATA3|CXCL2|IGF1|ITGA3|JUN|MYLK|PIK3R1|PRKCA|RELN|CXCL12|SELP|STAT5A|CXCL14	-4.73333	2	0	0	-13.3931	8.81457
GO:2000147	GO Biological Processes	positive regulation of cell motility	-7.20453	4.46328	7.25325	22525	461	208	19	9.13462	1.99762	652|1901|1950|2152|2246|2277|2625|2920|3479|3675|3725|4638|5295|5578|5649|6387|6403|6776|9547	BMP4|S1PR1|EGF|F3|FGF1|VEGFD|GATA3|CXCL2|IGF1|ITGA3|JUN|MYLK|PIK3R1|PRKCA|RELN|CXCL12|SELP|STAT5A|CXCL14	-4.52979	2	0	0	-13.3931	8.81457
GO:0040017	GO Biological Processes	positive regulation of locomotion	-6.77941	4.19057	6.9008	22525	491	208	19	9.13462	1.99762	652|1901|1950|2152|2246|2277|2625|2920|3479|3675|3725|4638|5295|5578|5649|6387|6403|6776|9547	BMP4|S1PR1|EGF|F3|FGF1|VEGFD|GATA3|CXCL2|IGF1|ITGA3|JUN|MYLK|PIK3R1|PRKCA|RELN|CXCL12|SELP|STAT5A|CXCL14	-4.18685	2	0	0	-13.3931	8.81457
GO:0040008	GO Biological Processes	regulation of growth	-4.94768	3.14613	5.3771	22525	654	208	19	9.13462	1.99762	154|185|247|367|652|891|983|1382|2066|2627|3479|3487|3489|5468|6387|6696|6776|7049|9928	ADRB2|AGTR1|ALOX15B|AR|BMP4|CCNB1|CDK1|CRABP2|ERBB4|GATA6|IGF1|IGFBP4|IGFBP6|PPARG|CXCL12|SPP1|STAT5A|TGFBR3|KIF14	-2.84455	4	0	0	-10.2759	15.4705
GO:0048608	GO Biological Processes	reproductive structure development	-7.71451	4.80741	7.67753	22525	428	208	19	9.13462	1.99762	247|367|408|652|653|1634|2099|2175|2625|2627|3371|3481|4435|5241|5468|6696|6926|6932|8743	ALOX15B|AR|ARRB1|BMP4|BMP5|DCN|ESR1|FANCA|GATA3|GATA6|TNC|IGF2|CITED1|PGR|PPARG|SPP1|TBX3|TCF7|TNFSF10	-4.91482	7	0	0	-8.65269	28.4982
GO:0061458	GO Biological Processes	reproductive system development	-7.66614	4.77395	7.6372	22525	431	208	19	9.13462	1.99762	247|367|408|652|653|1634|2099|2175|2625|2627|3371|3481|4435|5241|5468|6696|6926|6932|8743	ALOX15B|AR|ARRB1|BMP4|BMP5|DCN|ESR1|FANCA|GATA3|GATA6|TNC|IGF2|CITED1|PGR|PPARG|SPP1|TBX3|TCF7|TNFSF10	-4.90909	7	0	0	-8.65269	28.4982
GO:0007017	GO Biological Processes	microtubule-based process	-4.66923	3.00375	5.14162	22525	685	208	19	9.13462	1.99762	332|667|891|983|1058|1111|3925|4133|4751|5347|6790|9928|10112|10381|10615|22974|24137|29127|151648	BIRC5|DST|CCNB1|CDK1|CENPA|CHEK1|STMN1|MAP2|NEK2|PLK1|AURKA|KIF14|KIF20A|TUBB3|SPAG5|TPX2|KIF4A|RACGAP1|SGO1	-2.63339	9	0	0	-8.29332	20.305
GO:0043009	GO Biological Processes	chordate embryonic development	-5.90597	3.66769	6.17728	22525	561	208	19	9.13462	1.99762	367|652|653|891|2019|2625|2627|3479|3481|4435|4751|6664|6926|6932|9133|9837|10683|25902|27022	AR|BMP4|BMP5|CCNB1|EN1|GATA3|GATA6|IGF1|IGF2|CITED1|NEK2|SOX11|TBX3|TCF7|CCNB2|GINS1|DLL3|MTHFD1L|FOXD3	-3.51377	22	0	0	-6.2904	4.4978
GO:0009792	GO Biological Processes	embryo development ending in birth or egg hatching	-5.84911	3.63529	6.13008	22525	566	208	19	9.13462	1.99762	367|652|653|891|2019|2625|2627|3479|3481|4435|4751|6664|6926|6932|9133|9837|10683|25902|27022	AR|BMP4|BMP5|CCNB1|EN1|GATA3|GATA6|IGF1|IGF2|CITED1|NEK2|SOX11|TBX3|TCF7|CCNB2|GINS1|DLL3|MTHFD1L|FOXD3	-3.4799	22	0	0	-6.2904	4.4978
GO:0050767	GO Biological Processes	regulation of neurogenesis	-4.83773	3.08945	5.28433	22525	666	208	19	9.13462	1.99762	652|983|1382|2066|2146|2625|3675|4133|4804|4909|5468|5649|5653|6387|6664|6696|10683|64805|81618	BMP4|CDK1|CRABP2|ERBB4|EZH2|GATA3|ITGA3|MAP2|NGFR|NTF4|PPARG|RELN|KLK6|CXCL12|SOX11|SPP1|DLL3|P2RY12|ITM2C	-2.76277	30	0	0	-5.87114	4.77063
GO:0006954	GO Biological Processes	inflammatory response	-4.1097	2.72888	4.66173	22525	754	208	19	9.13462	1.99762	185|720|1191|2099|2152|2167|2175|2353|2625|2920|3487|4804|5468|5733|6403|6542|6696|55655|55872	AGTR1|C4A|CLU|ESR1|F3|FABP4|FANCA|FOS|GATA3|CXCL2|IGFBP4|NGFR|PPARG|PTGER3|SELP|SLC7A2|SPP1|NLRP2|PBK	-2.21582	34	0	0	-5.4395	3.05051
GO:0005815	GO Cellular Components	microtubule organizing center	-3.16818	2.52211	3.91161	22525	687	208	16	7.69231	1.84763	701|891|983|1063|1111|2908|4751|5347|5888|6790|7153|9133|10615|22974|55165|151648	BUB1B|CCNB1|CDK1|CENPF|CHEK1|NR3C1|NEK2|PLK1|RAD51|AURKA|TOP2A|CCNB2|SPAG5|TPX2|CEP55|SGO1	-1.52504	1	0	0	-16.3911	39.3794
GO:0051046	GO Biological Processes	regulation of secretion	-4.2561	2.79942	4.78832	22525	735	208	19	9.13462	1.99762	185|247|358|408|1803|1950|2625|3479|3708|4129|5578|5733|6387|6664|6696|10411|10874|55655|64805	AGTR1|ALOX15B|AQP1|ARRB1|DPP4|EGF|GATA3|IGF1|ITPR1|MAOB|PRKCA|PTGER3|CXCL12|SOX11|SPP1|RAPGEF3|NMU|NLRP2|P2RY12	-2.32663	49	0	0	-4.67524	3.86762
GO:0000819	GO Biological Processes	sister chromatid segregation	-11.1552	8.33025	10.8817	22525	234	208	18	8.65385	1.94948	332|701|891|1058|1063|4751|5347|7153|9928|10051|10615|24137|29127|55165|55839|79019|79075|151648	BIRC5|BUB1B|CCNB1|CENPA|CENPF|NEK2|PLK1|TOP2A|KIF14|SMC4|SPAG5|KIF4A|RACGAP1|CEP55|CENPN|CENPM|DSCC1|SGO1	-7.7023	1	0	0	-16.3911	39.3794
GO:0098813	GO Biological Processes	nuclear chromosome segregation	-9.3322	6.45457	9.21295	22525	302	208	18	8.65385	1.94948	332|701|891|1058|1063|4751|5347|7153|9928|10051|10615|24137|29127|55165|55839|79019|79075|151648	BIRC5|BUB1B|CCNB1|CENPA|CENPF|NEK2|PLK1|TOP2A|KIF14|SMC4|SPAG5|KIF4A|RACGAP1|CEP55|CENPN|CENPM|DSCC1|SGO1	-6.18034	1	0	0	-16.3911	39.3794
GO:0001568	GO Biological Processes	blood vessel development	-4.27045	2.90937	4.84383	22525	670	208	18	8.65385	1.94948	358|652|1634|1901|1950|2152|2246|2277|2627|3725|4435|4638|4804|5468|5578|6926|7049|10411	AQP1|BMP4|DCN|S1PR1|EGF|F3|FGF1|VEGFD|GATA6|JUN|CITED1|MYLK|NGFR|PPARG|PRKCA|TBX3|TGFBR3|RAPGEF3	-2.33799	2	0	0	-13.3931	8.81457
GO:0001944	GO Biological Processes	vasculature development	-4.03693	2.78867	4.63786	22525	699	208	18	8.65385	1.94948	358|652|1634|1901|1950|2152|2246|2277|2627|3725|4435|4638|4804|5468|5578|6926|7049|10411	AQP1|BMP4|DCN|S1PR1|EGF|F3|FGF1|VEGFD|GATA6|JUN|CITED1|MYLK|NGFR|PPARG|PRKCA|TBX3|TGFBR3|RAPGEF3	-2.1709	2	0	0	-13.3931	8.81457
GO:0072358	GO Biological Processes	cardiovascular system development	-3.97499	2.75711	4.58288	22525	707	208	18	8.65385	1.94948	358|652|1634|1901|1950|2152|2246|2277|2627|3725|4435|4638|4804|5468|5578|6926|7049|10411	AQP1|BMP4|DCN|S1PR1|EGF|F3|FGF1|VEGFD|GATA6|JUN|CITED1|MYLK|NGFR|PPARG|PRKCA|TBX3|TGFBR3|RAPGEF3	-2.11455	2	0	0	-13.3931	8.81457
GO:0031099	GO Biological Processes	regeneration	-12.9412	10.5939	12.6151	22525	184	208	18	8.65385	1.94948	890|891|983|2066|2146|2322|3371|3479|3725|4837|5468|5653|6387|6696|6790|7049|7298|10752	CCNA2|CCNB1|CDK1|ERBB4|EZH2|FLT3|TNC|IGF1|JUN|NNMT|PPARG|KLK6|CXCL12|SPP1|AURKA|TGFBR3|TYMS|CHL1	-9.28422	3	1	1	-12.9412	30.9409
GO:0007507	GO Biological Processes	heart development	-5.60338	3.65718	5.99362	22525	533	208	18	8.65385	1.94948	652|653|891|983|1901|2066|2625|2627|3479|3675|3725|4629|5468|6664|6926|7049|7122|27295	BMP4|BMP5|CCNB1|CDK1|S1PR1|ERBB4|GATA3|GATA6|IGF1|ITGA3|JUN|MYH11|PPARG|SOX11|TBX3|TGFBR3|CLDN5|PDLIM3	-3.30809	4	0	0	-10.2759	15.4705
GO:0048729	GO Biological Processes	tissue morphogenesis	-4.54564	3.0553	5.08426	22525	638	208	18	8.65385	1.94948	367|374|652|653|1901|1950|2099|2246|2625|3371|3675|4435|4638|5241|6664|6926|7049|25902	AR|AREG|BMP4|BMP5|S1PR1|EGF|ESR1|FGF1|GATA3|TNC|ITGA3|CITED1|MYLK|PGR|SOX11|TBX3|TGFBR3|MTHFD1L	-2.54184	7	0	0	-8.65269	28.4982
GO:0006935	GO Biological Processes	chemotaxis	-5.1384	3.38416	5.59599	22525	576	208	18	8.65385	1.94948	185|214|652|1901|2152|2246|2277|2625|2920|4804|4902|5295|5578|5649|6387|9547|10381|10752	AGTR1|ALCAM|BMP4|S1PR1|F3|FGF1|VEGFD|GATA3|CXCL2|NGFR|NRTN|PIK3R1|PRKCA|RELN|CXCL12|CXCL14|TUBB3|CHL1	-2.97275	30	0	0	-5.87114	4.77063
GO:0042330	GO Biological Processes	taxis	-5.12815	3.3783	5.58719	22525	577	208	18	8.65385	1.94948	185|214|652|1901|2152|2246|2277|2625|2920|4804|4902|5295|5578|5649|6387|9547|10381|10752	AGTR1|ALCAM|BMP4|S1PR1|F3|FGF1|VEGFD|GATA3|CXCL2|NGFR|NRTN|PIK3R1|PRKCA|RELN|CXCL12|CXCL14|TUBB3|CHL1	-2.96773	30	0	0	-5.87114	4.77063
GO:0009636	GO Biological Processes	response to toxic substance	-5.74218	3.74142	6.11195	22525	521	208	18	8.65385	1.94948	213|358|374|891|983|1066|2146|2353|2625|2878|2944|2946|3371|3725|4129|5888|7298|23657	ALB|AQP1|AREG|CCNB1|CDK1|CES1|EZH2|FOS|GATA3|GPX3|GSTM1|GSTM2|TNC|JUN|MAOB|RAD51|TYMS|SLC7A11	-3.41141	32	1	1	-5.74218	3.74142
GO:1901699	GO Biological Processes	cellular response to nitrogen compound	-4.67228	3.12384	5.19421	22525	624	208	18	8.65385	1.94948	154|185|358|652|890|1811|2099|2146|2946|3479|3481|4804|5295|5468|5888|6776|10411|64805	ADRB2|AGTR1|AQP1|BMP4|CCNA2|SLC26A3|ESR1|EZH2|GSTM2|IGF1|IGF2|NGFR|PIK3R1|PPARG|RAD51|STAT5A|RAPGEF3|P2RY12	-2.63436	50	1	1	-4.67228	3.29409
GO:0008285	GO Biological Processes	negative regulation of cell proliferation	-3.99038	2.76493	4.59655	22525	705	208	18	8.65385	1.94948	247|367|563|652|653|1033|1264|1602|2066|2625|3489|3725|4601|4804|5468|6664|6820|7049	ALOX15B|AR|AZGP1|BMP4|BMP5|CDKN3|CNN1|DACH1|ERBB4|GATA3|IGFBP6|JUN|MXI1|NGFR|PPARG|SOX11|SULT2B1|TGFBR3	-2.12855	61	1	1	-3.99038	3.238
GO:0050678	GO Biological Processes	regulation of epithelial cell proliferation	-7.89208	5.57874	8.08933	22525	330	208	17	8.17308	1.89953	367|652|653|2152|2246|2277|2625|3479|3725|4804|5241|5468|5578|6387|6664|6776|7049	AR|BMP4|BMP5|F3|FGF1|VEGFD|GATA3|IGF1|JUN|NGFR|PGR|PPARG|PRKCA|CXCL12|SOX11|STAT5A|TGFBR3	-5.05461	2	0	0	-13.3931	8.81457
GO:0048514	GO Biological Processes	blood vessel morphogenesis	-4.44357	3.12561	5.04661	22525	589	208	17	8.17308	1.89953	358|652|1634|1901|1950|2152|2246|2277|2627|3725|4435|4638|4804|5468|5578|7049|10411	AQP1|BMP4|DCN|S1PR1|EGF|F3|FGF1|VEGFD|GATA6|JUN|CITED1|MYLK|NGFR|PPARG|PRKCA|TGFBR3|RAPGEF3	-2.47312	2	0	0	-13.3931	8.81457
GO:0060537	GO Biological Processes	muscle tissue development	-6.79367	4.68444	7.11368	22525	393	208	17	8.17308	1.89953	652|653|891|983|1063|1634|1901|2066|2353|2627|3479|4629|4638|5307|6664|6926|7049	BMP4|BMP5|CCNB1|CDK1|CENPF|DCN|S1PR1|ERBB4|FOS|GATA6|IGF1|MYH11|MYLK|PITX1|SOX11|TBX3|TGFBR3	-4.19356	4	0	0	-10.2759	15.4705
GO:0000226	GO Biological Processes	microtubule cytoskeleton organization	-5.52261	3.78804	5.9987	22525	486	208	17	8.17308	1.89953	332|891|983|1058|1111|3925|4133|4751|5347|6790|9928|10112|10615|22974|24137|29127|151648	BIRC5|CCNB1|CDK1|CENPA|CHEK1|STMN1|MAP2|NEK2|PLK1|AURKA|KIF14|KIF20A|SPAG5|TPX2|KIF4A|RACGAP1|SGO1	-3.2494	9	0	0	-8.29332	20.305
GO:0010469	GO Biological Processes	regulation of receptor activity	-4.94277	3.42191	5.48911	22525	538	208	17	8.17308	1.89953	154|374|652|653|1950|2246|2277|2920|3479|3481|4902|4909|5649|6387|6696|8743|9547	ADRB2|AREG|BMP4|BMP5|EGF|FGF1|VEGFD|CXCL2|IGF1|IGF2|NRTN|NTF4|RELN|CXCL12|SPP1|TNFSF10|CXCL14	-2.84451	20	0	0	-6.49801	7.39892
GO:0051223	GO Biological Processes	regulation of protein transport	-2.99146	2.3482	3.70944	22525	784	208	17	8.17308	1.89953	247|408|652|983|1803|1950|2066|2625|3479|3708|4601|5295|5578|10411|10874|22885|55655	ALOX15B|ARRB1|BMP4|CDK1|DPP4|EGF|ERBB4|GATA3|IGF1|ITPR1|MXI1|PIK3R1|PRKCA|RAPGEF3|NMU|ABLIM3|NLRP2	-1.40114	46	0	0	-4.82395	11.107
GO:0014706	GO Biological Processes	striated muscle tissue development	-6.32908	4.60822	6.81156	22525	376	208	16	7.69231	1.84763	652|653|891|983|1063|1634|1901|2066|2353|2627|3479|4629|5307|6664|6926|7049	BMP4|BMP5|CCNB1|CDK1|CENPF|DCN|S1PR1|ERBB4|FOS|GATA6|IGF1|MYH11|PITX1|SOX11|TBX3|TGFBR3	-3.82436	4	0	0	-10.2759	15.4705
GO:0050878	GO Biological Processes	regulation of body fluid levels	-4.74875	3.46538	5.38206	22525	500	208	16	7.69231	1.84763	358|408|2066|2152|2625|2627|3708|3925|5295|5578|6337|6403|6776|7035|23657|64805	AQP1|ARRB1|ERBB4|F3|GATA3|GATA6|ITPR1|STMN1|PIK3R1|PRKCA|SCNN1A|SELP|STAT5A|TFPI|SLC7A11|P2RY12	-2.69595	5	0	0	-10.118	5.5535
GO:0005813	GO Cellular Components	centrosome	-2.27674	2.47656	3.16021	22525	481	208	11	5.28846	1.5518	891|983|1063|1111|4751|5347|6790|9133|10615|55165|151648	CCNB1|CDK1|CENPF|CHEK1|NEK2|PLK1|AURKA|CCNB2|SPAG5|CEP55|SGO1	-0.890638	1	0	0	-16.3911	39.3794
GO:0035239	GO Biological Processes	tube morphogenesis	-6.69623	4.90848	7.14544	22525	353	208	16	7.69231	1.84763	367|374|652|653|1950|2099|2246|2625|2627|3371|4435|5241|6664|6926|6932|25902	AR|AREG|BMP4|BMP5|EGF|ESR1|FGF1|GATA3|GATA6|TNC|CITED1|PGR|SOX11|TBX3|TCF7|MTHFD1L	-4.1111	7	0	0	-8.65269	28.4982
GO:0006260	GO Biological Processes	DNA replication	-7.76985	5.87353	8.13433	22525	295	208	16	7.69231	1.84763	374|652|653|983|995|1111|1602|1950|3479|3725|5888|6241|9156|9837|51659|79075	AREG|BMP4|BMP5|CDK1|CDC25C|CHEK1|DACH1|EGF|IGF1|JUN|RAD51|RRM2|EXO1|GINS1|GINS2|DSCC1	-4.94534	13	1	1	-7.76985	11.8138
GO:0001655	GO Biological Processes	urogenital system development	-7.33459	5.46591	7.73074	22525	317	208	16	7.69231	1.84763	185|247|367|652|1063|1634|2099|2246|2625|3371|3675|4311|4435|6664|8842|55165	AGTR1|ALOX15B|AR|BMP4|CENPF|DCN|ESR1|FGF1|GATA3|TNC|ITGA3|MME|CITED1|SOX11|PROM1|CEP55	-4.64136	15	1	1	-7.33459	19.1106
GO:0071396	GO Biological Processes	cellular response to lipid	-4.16049	3.09409	4.84463	22525	560	208	16	7.69231	1.84763	358|367|652|890|891|1191|2099|2322|2908|3371|5241|5468|5578|6696|7035|167465	AQP1|AR|BMP4|CCNA2|CCNB1|CLU|ESR1|FLT3|NR3C1|TNC|PGR|PPARG|PRKCA|SPP1|TFPI|ZNF366	-2.25935	16	0	0	-7.13554	54.1466
GO:0048545	GO Biological Processes	response to steroid hormone	-6.13378	4.45422	6.63456	22525	389	208	16	7.69231	1.84763	358|367|374|652|2099|2322|2353|2354|2908|4129|5241|5468|6696|7035|7298|167465	AQP1|AR|AREG|BMP4|ESR1|FLT3|FOS|FOSB|NR3C1|MAOB|PGR|PPARG|SPP1|TFPI|TYMS|ZNF366	-3.68088	23	1	1	-6.13378	18.0489
hsa05200	KEGG Pathway	Pathways in cancer	-13.3931	6.854	11.3318	22525	395	208	25	12.0192	2.25476	185|332|367|652|862|1870|1950|2246|2277|2322|2353|3479|3675|3725|3909|3914|5295|5468|5578|5733|5888|6387|6776|6923|6932	AGTR1|BIRC5|AR|BMP4|RUNX1T1|E2F2|EGF|FGF1|VEGFD|FLT3|FOS|IGF1|ITGA3|JUN|LAMA3|LAMB3|PIK3R1|PPARG|PRKCA|PTGER3|RAD51|CXCL12|STAT5A|ELOB|TCF7	-9.63916	2	1	1	-13.3931	8.81457
GO:0061564	GO Biological Processes	axon development	-4.94429	3.5948	5.5594	22525	482	208	16	7.69231	1.84763	214|1382|2625|3371|3725|3925|4133|4804|4902|5295|5578|5649|6387|6696|10381|10752	ALCAM|CRABP2|GATA3|TNC|JUN|STMN1|MAP2|NGFR|NRTN|PIK3R1|PRKCA|RELN|CXCL12|SPP1|TUBB3|CHL1	-2.84451	30	0	0	-5.87114	4.77063
GO:0048812	GO Biological Processes	neuron projection morphogenesis	-3.82336	2.89264	4.53251	22525	599	208	16	7.69231	1.84763	214|1382|2625|3925|4133|4804|4902|4909|5295|5578|5649|6387|6696|6790|10381|10752	ALCAM|CRABP2|GATA3|STMN1|MAP2|NGFR|NRTN|NTF4|PIK3R1|PRKCA|RELN|CXCL12|SPP1|AURKA|TUBB3|CHL1	-1.99885	30	0	0	-5.87114	4.77063
GO:0120039	GO Biological Processes	plasma membrane bounded cell projection morphogenesis	-3.70992	2.82658	4.42654	22525	613	208	16	7.69231	1.84763	214|1382|2625|3925|4133|4804|4902|4909|5295|5578|5649|6387|6696|6790|10381|10752	ALCAM|CRABP2|GATA3|STMN1|MAP2|NGFR|NRTN|NTF4|PIK3R1|PRKCA|RELN|CXCL12|SPP1|AURKA|TUBB3|CHL1	-1.91144	30	0	0	-5.87114	4.77063
GO:0048858	GO Biological Processes	cell projection morphogenesis	-3.69402	2.81739	4.41164	22525	615	208	16	7.69231	1.84763	214|1382|2625|3925|4133|4804|4902|4909|5295|5578|5649|6387|6696|6790|10381|10752	ALCAM|CRABP2|GATA3|STMN1|MAP2|NGFR|NRTN|NTF4|PIK3R1|PRKCA|RELN|CXCL12|SPP1|AURKA|TUBB3|CHL1	-1.90183	30	0	0	-5.87114	4.77063
GO:0032990	GO Biological Processes	cell part morphogenesis	-3.54666	2.73295	4.27302	22525	634	208	16	7.69231	1.84763	214|1382|2625|3925|4133|4804|4902|4909|5295|5578|5649|6387|6696|6790|10381|10752	ALCAM|CRABP2|GATA3|STMN1|MAP2|NGFR|NRTN|NTF4|PIK3R1|PRKCA|RELN|CXCL12|SPP1|AURKA|TUBB3|CHL1	-1.79813	30	0	0	-5.87114	4.77063
GO:0000904	GO Biological Processes	cell morphogenesis involved in differentiation	-3.23615	2.55937	3.97717	22525	677	208	16	7.69231	1.84763	214|367|1382|2625|3925|4133|4804|4902|5295|5578|5649|6387|6696|9928|10381|10752	ALCAM|AR|CRABP2|GATA3|STMN1|MAP2|NGFR|NRTN|PIK3R1|PRKCA|RELN|CXCL12|SPP1|KIF14|TUBB3|CHL1	-1.57213	30	0	0	-5.87114	4.77063
GO:0043410	GO Biological Processes	positive regulation of MAPK cascade	-4.63386	3.39079	5.27762	22525	511	208	16	7.69231	1.84763	154|367|408|652|983|1847|1950|2066|2146|2246|2322|3479|3481|3487|3725|5578	ADRB2|AR|ARRB1|BMP4|CDK1|DUSP5|EGF|ERBB4|EZH2|FGF1|FLT3|IGF1|IGF2|IGFBP4|JUN|PRKCA	-2.60535	41	0	0	-5.1775	4.54377
GO:0045860	GO Biological Processes	positive regulation of protein kinase activity	-4.5726	3.35144	5.22185	22525	517	208	16	7.69231	1.84763	154|408|652|891|983|1191|1847|1950|2146|2246|2322|3479|3481|5649|9928|22974	ADRB2|ARRB1|BMP4|CCNB1|CDK1|CLU|DUSP5|EGF|EZH2|FGF1|FLT3|IGF1|IGF2|RELN|KIF14|TPX2	-2.56297	41	0	0	-5.1775	4.54377
GO:0033674	GO Biological Processes	positive regulation of kinase activity	-4.24303	3.14463	4.92052	22525	551	208	16	7.69231	1.84763	154|408|652|891|983|1191|1847|1950|2146|2246|2322|3479|3481|5649|9928|22974	ADRB2|ARRB1|BMP4|CCNB1|CDK1|CLU|DUSP5|EGF|EZH2|FGF1|FLT3|IGF1|IGF2|RELN|KIF14|TPX2	-2.32002	41	0	0	-5.1775	4.54377
GO:0010817	GO Biological Processes	regulation of hormone levels	-4.67524	3.41754	5.31527	22525	507	208	16	7.69231	1.84763	185|408|653|1382|1803|2099|2625|3708|4311|5578|5653|6664|6696|6926|10411|10874	AGTR1|ARRB1|BMP5|CRABP2|DPP4|ESR1|GATA3|ITPR1|MME|PRKCA|KLK6|SOX11|SPP1|TBX3|RAPGEF3|NMU	-2.63523	49	1	1	-4.67524	3.86762
GO:1903530	GO Biological Processes	regulation of secretion by cell	-3.19519	2.53688	3.93769	22525	683	208	16	7.69231	1.84763	185|247|408|1803|2625|3479|3708|4129|5578|6387|6664|6696|10411|10874|55655|64805	AGTR1|ALOX15B|ARRB1|DPP4|GATA3|IGF1|ITPR1|MAOB|PRKCA|CXCL12|SOX11|SPP1|RAPGEF3|NMU|NLRP2|P2RY12	-1.54171	49	0	0	-4.67524	3.86762
GO:0071417	GO Biological Processes	cellular response to organonitrogen compound	-4.48251	3.29409	5.13971	22525	526	208	16	7.69231	1.84763	154|185|358|890|1811|2146|2946|3479|3481|4804|5295|5468|5888|6776|10411|64805	ADRB2|AGTR1|AQP1|CCNA2|SLC26A3|EZH2|GSTM2|IGF1|IGF2|NGFR|PIK3R1|PPARG|RAD51|STAT5A|RAPGEF3|P2RY12	-2.50127	50	0	0	-4.67228	3.29409
hsa04510	KEGG Pathway	Focal adhesion	-8.28567	7.61862	9.05368	22525	199	208	14	6.73077	1.73728	1950|2277|3371|3479|3675|3725|3909|3914|4638|5295|5578|5649|6696|7148	EGF|VEGFD|TNC|IGF1|ITGA3|JUN|LAMA3|LAMB3|MYLK|PIK3R1|PRKCA|RELN|SPP1|TNXB	-5.40681	10	1	1	-8.28567	39.3794
GO:0022411	GO Biological Processes	cellular component disassembly	-4.0621	3.03449	4.75393	22525	571	208	16	7.69231	1.84763	154|891|983|1634|1803|3909|3914|3925|5347|5578|6696|7153|7177|9133|9928|51474	ADRB2|CCNB1|CDK1|DCN|DPP4|LAMA3|LAMB3|STMN1|PLK1|PRKCA|SPP1|TOP2A|TPSAB1|CCNB2|KIF14|LIMA1	-2.18468	58	1	1	-4.0621	3.03449
GO:0030029	GO Biological Processes	actin filament-based process	-3.10829	2.4895	3.85358	22525	696	208	16	7.69231	1.84763	358|408|1264|1901|3925|4629|5295|6330|6387|7148|10411|22885|23092|27295|29127|51474	AQP1|ARRB1|CNN1|S1PR1|STMN1|MYH11|PIK3R1|SCN4B|CXCL12|TNXB|RAPGEF3|ABLIM3|ARHGAP26|PDLIM3|RACGAP1|LIMA1	-1.47968	70	0	0	-3.57229	6.08389
GO:0051345	GO Biological Processes	positive regulation of hydrolase activity	-2.83795	2.34464	3.58821	22525	739	208	16	7.69231	1.84763	185|408|1901|2099|2146|2152|3725|4804|5468|8743|9824|10411|23092|29127|29128|55655	AGTR1|ARRB1|S1PR1|ESR1|EZH2|F3|JUN|NGFR|PPARG|TNFSF10|ARHGAP11A|RAPGEF3|ARHGAP26|RACGAP1|UHRF1|NLRP2	-1.30132	80	0	0	-3.1667	5.41466
GO:0044839	GO Biological Processes	cell cycle G2/M phase transition	-7.51838	6.08389	8.06762	22525	267	208	15	7.21154	1.79362	890|891|983|995|1063|1111|2305|4751|5243|5347|6790|9133|9833|9928|22974	CCNA2|CCNB1|CDK1|CDC25C|CENPF|CHEK1|FOXM1|NEK2|ABCB1|PLK1|AURKA|CCNB2|MELK|KIF14|TPX2	-4.78564	1	0	0	-16.3911	39.3794
GO:0007517	GO Biological Processes	muscle organ development	-5.37256	4.12284	6.03718	22525	394	208	15	7.21154	1.79362	652|891|983|1063|1634|1901|2066|2353|2627|3479|4638|5307|6664|6876|7049	BMP4|CCNB1|CDK1|CENPF|DCN|S1PR1|ERBB4|FOS|GATA6|IGF1|MYLK|PITX1|SOX11|TAGLN|TGFBR3	-3.15329	4	0	0	-10.2759	15.4705
GO:0051052	GO Biological Processes	regulation of DNA metabolic process	-5.43974	4.17583	6.09985	22525	389	208	15	7.21154	1.79362	374|652|653|983|1111|1602|2305|2625|3479|3725|4751|5468|5888|29128|79075	AREG|BMP4|BMP5|CDK1|CHEK1|DACH1|FOXM1|GATA3|IGF1|JUN|NEK2|PPARG|RAD51|UHRF1|DSCC1	-3.1995	13	0	0	-7.76985	11.8138
GO:0051098	GO Biological Processes	regulation of binding	-6.08264	4.7084	6.70119	22525	345	208	15	7.21154	1.79362	154|408|652|1950|2625|3479|3725|3925|4751|5347|5468|6664|6790|7049|55355	ADRB2|ARRB1|BMP4|EGF|GATA3|IGF1|JUN|STMN1|NEK2|PLK1|PPARG|SOX11|AURKA|TGFBR3|HJURP	-3.64573	25	1	1	-6.08264	7.66678
GO:0097190	GO Biological Processes	apoptotic signaling pathway	-3.40553	2.76258	4.18106	22525	588	208	15	7.21154	1.79362	367|652|653|1191|1870|3479|3708|3725|4804|5295|5578|6387|8743|9833|81618	AR|BMP4|BMP5|CLU|E2F2|IGF1|ITPR1|JUN|NGFR|PIK3R1|PRKCA|CXCL12|TNFSF10|MELK|ITM2C	-1.692	26	0	0	-6.05246	27.0733
GO:0071900	GO Biological Processes	regulation of protein serine/threonine kinase activity	-4.13818	3.22942	4.88185	22525	503	208	15	7.21154	1.79362	154|408|652|891|983|995|1033|1847|1950|2146|2246|2322|3479|3481|5347	ADRB2|ARRB1|BMP4|CCNB1|CDK1|CDC25C|CDKN3|DUSP5|EGF|EZH2|FGF1|FLT3|IGF1|IGF2|PLK1	-2.24007	41	0	0	-5.1775	4.54377
GO:0007264	GO Biological Processes	small GTPase mediated signal transduction	-4.10941	3.21027	4.85466	22525	506	208	15	7.21154	1.79362	185|408|890|2305|3479|3675|3725|3925|4804|5649|9824|9928|10411|23092|29127	AGTR1|ARRB1|CCNA2|FOXM1|IGF1|ITGA3|JUN|STMN1|NGFR|RELN|ARHGAP11A|KIF14|RAPGEF3|ARHGAP26|RACGAP1	-2.21582	57	1	1	-4.10941	3.49333
GO:0097435	GO Biological Processes	supramolecular fiber organization	-3.41325	2.76729	4.18856	22525	587	208	15	7.21154	1.79362	408|1191|1901|3861|3925|4053|4133|4629|5295|6387|7148|9928|10411|27295|51474	ARRB1|CLU|S1PR1|KRT14|STMN1|LTBP2|MAP2|MYH11|PIK3R1|CXCL12|TNXB|KIF14|RAPGEF3|PDLIM3|LIMA1	-1.69774	70	0	0	-3.57229	6.08389
GO:0030036	GO Biological Processes	actin cytoskeleton organization	-3.29198	2.69386	4.07036	22525	603	208	15	7.21154	1.79362	358|408|1264|1901|3925|4629|5295|6387|7148|10411|22885|23092|27295|29127|51474	AQP1|ARRB1|CNN1|S1PR1|STMN1|MYH11|PIK3R1|CXCL12|TNXB|RAPGEF3|ABLIM3|ARHGAP26|PDLIM3|RACGAP1|LIMA1	-1.61451	70	0	0	-3.57229	6.08389
GO:0006820	GO Biological Processes	anion transport	-3.27716	2.68496	4.05586	22525	605	208	15	7.21154	1.79362	213|358|368|762|1811|5243|5468|6542|8140|8714|9635|22802|23657|29127|83733	ALB|AQP1|ABCC6|CA4|SLC26A3|ABCB1|PPARG|SLC7A2|SLC7A5|ABCC3|CLCA2|CLCA4|SLC7A11|RACGAP1|SLC25A18	-1.60151	77	0	0	-3.30315	10.8293
GO:0010942	GO Biological Processes	positive regulation of cell death	-2.87059	2.44638	3.65232	22525	664	208	15	7.21154	1.79362	408|652|1191|2066|2152|2353|3725|4804|5468|7153|8743|9833|25803|55655|81618	ARRB1|BMP4|CLU|ERBB4|F3|FOS|JUN|NGFR|PPARG|TOP2A|TNFSF10|MELK|SPDEF|NLRP2|ITM2C	-1.32207	80	0	0	-3.1667	5.41466
GO:0017144	GO Biological Processes	drug metabolic process	-2.2968	2.12618	3.05739	22525	764	208	15	7.21154	1.79362	217|653|875|891|983|1191|1634|2878|3479|4129|6542|6776|7298|25902|29968	ALDH2|BMP5|CBS|CCNB1|CDK1|CLU|DCN|GPX3|IGF1|MAOB|SLC7A2|STAT5A|TYMS|MTHFD1L|PSAT1	-0.903655	107	1	1	-2.2968	2.43604
GO:0007088	GO Biological Processes	regulation of mitotic nuclear division	-9.59889	9.59561	10.4674	22525	158	208	14	6.73077	1.73728	652|701|891|995|1063|1111|1950|3479|3481|4288|4751|5347|6790|54443	BMP4|BUB1B|CCNB1|CDC25C|CENPF|CHEK1|EGF|IGF1|IGF2|MKI67|NEK2|PLK1|AURKA|ANLN	-6.419	1	0	0	-16.3911	39.3794
GO:0051783	GO Biological Processes	regulation of nuclear division	-8.8197	8.37627	9.61906	22525	181	208	14	6.73077	1.73728	652|701|891|995|1063|1111|1950|3479|3481|4288|4751|5347|6790|54443	BMP4|BUB1B|CCNB1|CDC25C|CENPF|CHEK1|EGF|IGF1|IGF2|MKI67|NEK2|PLK1|AURKA|ANLN	-5.76475	1	0	0	-16.3911	39.3794
GO:0000086	GO Biological Processes	G2/M transition of mitotic cell cycle	-7.03513	6.06442	7.7737	22525	250	208	14	6.73077	1.73728	890|891|983|995|1063|2305|4751|5243|5347|6790|9133|9833|9928|22974	CCNA2|CCNB1|CDK1|CDC25C|CENPF|FOXM1|NEK2|ABCB1|PLK1|AURKA|CCNB2|MELK|KIF14|TPX2	-4.39515	1	0	0	-16.3911	39.3794
GO:0001525	GO Biological Processes	angiogenesis	-3.61536	3.03221	4.43642	22525	500	208	14	6.73077	1.73728	358|652|1634|1901|1950|2152|2246|2277|2627|3725|4804|5468|5578|10411	AQP1|BMP4|DCN|S1PR1|EGF|F3|FGF1|VEGFD|GATA6|JUN|NGFR|PPARG|PRKCA|RAPGEF3	-1.85155	2	0	0	-13.3931	8.81457
GO:0060562	GO Biological Processes	epithelial tube morphogenesis	-5.80802	4.7978	6.56369	22525	316	208	14	6.73077	1.73728	367|374|652|653|1950|2099|2246|2625|3371|4435|5241|6664|6926|25902	AR|AREG|BMP4|BMP5|EGF|ESR1|FGF1|GATA3|TNC|CITED1|PGR|SOX11|TBX3|MTHFD1L	-3.45978	7	0	0	-8.65269	28.4982
GO:0002009	GO Biological Processes	morphogenesis of an epithelium	-3.3614	2.86058	4.18466	22525	530	208	14	6.73077	1.73728	367|374|652|653|1950|2099|2246|2625|3371|4435|5241|6664|6926|25902	AR|AREG|BMP4|BMP5|EGF|ESR1|FGF1|GATA3|TNC|CITED1|PGR|SOX11|TBX3|MTHFD1L	-1.66343	7	0	0	-8.65269	28.4982
GO:0045787	GO Biological Processes	positive regulation of cell cycle	-5.00616	4.08654	5.78721	22525	371	208	14	6.73077	1.73728	891|983|995|1111|1950|2627|3479|3481|5578|6790|6926|9928|10615|29127	CCNB1|CDK1|CDC25C|CHEK1|EGF|GATA6|IGF1|IGF2|PRKCA|AURKA|TBX3|KIF14|SPAG5|RACGAP1	-2.88316	14	0	0	-7.66301	31.851
GO:0045120	GO Cellular Components	pronucleus	-5.182	30.9409	10.8185	22525	14	208	4	1.92308	0.952248	890|1063|2146|6790	CCNA2|CENPF|EZH2|AURKA	-3.00211	3	0	0	-12.9412	30.9409
GO:0007389	GO Biological Processes	pattern specification process	-4.42206	3.61839	5.22303	22525	419	208	14	6.73077	1.73728	367|652|653|1950|2019|2066|2246|4435|4909|5013|5649|6790|6926|10683	AR|BMP4|BMP5|EGF|EN1|ERBB4|FGF1|CITED1|NTF4|OTX1|RELN|AURKA|TBX3|DLL3	-2.46052	28	0	0	-5.96424	6.01629
GO:0007409	GO Biological Processes	axonogenesis	-4.17266	3.4301	4.98131	22525	442	208	14	6.73077	1.73728	214|1382|2625|3925|4133|4804|4902|5295|5578|5649|6387|6696|10381|10752	ALCAM|CRABP2|GATA3|STMN1|MAP2|NGFR|NRTN|PIK3R1|PRKCA|RELN|CXCL12|SPP1|TUBB3|CHL1	-2.26692	30	0	0	-5.87114	4.77063
GO:0048667	GO Biological Processes	cell morphogenesis involved in neuron differentiation	-3.25768	2.79209	4.08097	22525	543	208	14	6.73077	1.73728	214|1382|2625|3925|4133|4804|4902|5295|5578|5649|6387|6696|10381|10752	ALCAM|CRABP2|GATA3|STMN1|MAP2|NGFR|NRTN|PIK3R1|PRKCA|RELN|CXCL12|SPP1|TUBB3|CHL1	-1.58474	30	0	0	-5.87114	4.77063
GO:0010638	GO Biological Processes	positive regulation of organelle organization	-2.66637	2.41803	3.47659	22525	627	208	14	6.73077	1.73728	154|408|891|1634|1950|2625|3479|3481|4751|6790|8743|10411|10615|22885	ADRB2|ARRB1|CCNB1|DCN|EGF|GATA3|IGF1|IGF2|NEK2|AURKA|TNFSF10|RAPGEF3|SPAG5|ABLIM3	-1.17725	37	0	0	-5.29536	23.2057
GO:0030155	GO Biological Processes	regulation of cell adhesion	-2.40875	2.26284	3.20367	22525	670	208	14	6.73077	1.73728	652|1803|1901|2175|2625|3371|3479|3481|3675|3909|5295|5578|6387|9928	BMP4|DPP4|S1PR1|FANCA|GATA3|TNC|IGF1|IGF2|ITGA3|LAMA3|PIK3R1|PRKCA|CXCL12|KIF14	-0.987259	45	0	0	-4.92866	27.0733
GO:1901652	GO Biological Processes	response to peptide	-3.76906	3.13894	4.58757	22525	483	208	14	6.73077	1.73728	154|185|374|890|3479|3481|4435|4804|5295|5468|6387|6776|7049|8743	ADRB2|AGTR1|AREG|CCNA2|IGF1|IGF2|CITED1|NGFR|PIK3R1|PPARG|CXCL12|STAT5A|TGFBR3|TNFSF10	-1.9633	50	0	0	-4.67228	3.29409
GO:0007610	GO Biological Processes	behavior	-3.05342	2.65983	3.875	22525	570	208	14	6.73077	1.73728	1602|1803|2019|2353|3675|3725|4857|4909|5649|6387|6414|7122|10752|10874	DACH1|DPP4|EN1|FOS|ITGA3|JUN|NOVA1|NTF4|RELN|CXCL12|SELENOP|CLDN5|CHL1|NMU	-1.44485	65	0	0	-3.76423	5.5535
GO:0000070	GO Biological Processes	mitotic sister chromatid segregation	-8.97757	9.64255	10.1143	22525	146	208	13	6.25	1.67839	701|891|1063|4751|5347|9928|10051|10615|24137|29127|55165|79075|151648	BUB1B|CCNB1|CENPF|NEK2|PLK1|KIF14|SMC4|SPAG5|KIF4A|RACGAP1|CEP55|DSCC1|SGO1	-5.90034	1	0	0	-16.3911	39.3794
GO:0010639	GO Biological Processes	negative regulation of organelle organization	-4.75973	4.15284	5.64675	22525	339	208	13	6.25	1.67839	652|701|891|1063|1111|1191|1901|3479|3925|4751|5347|7153|51474	BMP4|BUB1B|CCNB1|CENPF|CHEK1|CLU|S1PR1|IGF1|STMN1|NEK2|PLK1|TOP2A|LIMA1	-2.70477	1	0	0	-16.3911	39.3794
GO:0010948	GO Biological Processes	negative regulation of cell cycle process	-4.74629	4.14062	5.63329	22525	340	208	13	6.25	1.67839	652|701|891|983|995|1063|1111|2146|4751|5347|5888|6241|6790	BMP4|BUB1B|CCNB1|CDK1|CDC25C|CENPF|CHEK1|EZH2|NEK2|PLK1|RAD51|RRM2|AURKA	-2.69566	1	0	0	-16.3911	39.3794
GO:0045862	GO Biological Processes	positive regulation of proteolysis	-4.07779	3.56408	4.96337	22525	395	208	13	6.25	1.67839	408|701|891|983|1191|1950|2152|4804|5347|5468|6790|8743|55655	ARRB1|BUB1B|CCNB1|CDK1|CLU|EGF|F3|NGFR|PLK1|PPARG|AURKA|TNFSF10|NLRP2	-2.1931	1	0	0	-16.3911	39.3794
GO:1901987	GO Biological Processes	regulation of cell cycle phase transition	-3.46823	3.08731	4.34725	22525	456	208	13	6.25	1.67839	701|891|983|995|1063|1111|2146|4751|5347|6790|9928|22974|54443	BUB1B|CCNB1|CDK1|CDC25C|CENPF|CHEK1|EZH2|NEK2|PLK1|AURKA|KIF14|TPX2|ANLN	-1.73755	1	0	0	-16.3911	39.3794
GO:0001667	GO Biological Processes	ameboidal-type cell migration	-4.36551	3.8049	5.25193	22525	370	208	13	6.25	1.67839	652|1634|1803|2066|2246|2625|3675|3725|4902|5468|5578|6776|54443	BMP4|DCN|DPP4|ERBB4|FGF1|GATA3|ITGA3|JUN|NRTN|PPARG|PRKCA|STAT5A|ANLN	-2.41776	2	0	0	-13.3931	8.81457
GO:0048638	GO Biological Processes	regulation of developmental growth	-5.15772	4.52673	6.0461	22525	311	208	13	6.25	1.67839	154|367|652|891|983|1382|2066|2627|3479|6387|6696|6776|7049	ADRB2|AR|BMP4|CCNB1|CDK1|CRABP2|ERBB4|GATA6|IGF1|CXCL12|SPP1|STAT5A|TGFBR3	-2.98358	4	0	0	-10.2759	15.4705
GO:0051493	GO Biological Processes	regulation of cytoskeleton organization	-3.379	3.02106	4.25613	22525	466	208	13	6.25	1.67839	1111|1901|3925|4133|4751|5295|5347|6387|6790|10411|10615|22974|51474	CHEK1|S1PR1|STMN1|MAP2|NEK2|PIK3R1|PLK1|CXCL12|AURKA|RAPGEF3|SPAG5|TPX2|LIMA1	-1.67719	9	0	0	-8.29332	20.305
GO:0010035	GO Biological Processes	response to inorganic substance	-3.04759	2.78224	3.91452	22525	506	208	13	6.25	1.67839	358|374|890|891|983|2146|2167|2353|2354|3725|3861|4129|5888	AQP1|AREG|CCNA2|CCNB1|CDK1|EZH2|FABP4|FOS|FOSB|JUN|KRT14|MAOB|RAD51	-1.4398	19	0	0	-6.92889	12.2596
GO:0001701	GO Biological Processes	in utero embryonic development	-5.12781	4.4978	6.01603	22525	313	208	13	6.25	1.67839	367|653|891|2625|2627|3479|3481|4435|4751|6926|9133|9837|27022	AR|BMP5|CCNB1|GATA3|GATA6|IGF1|IGF2|CITED1|NEK2|TBX3|CCNB2|GINS1|FOXD3	-2.96773	22	0	0	-6.2904	4.4978
GO:0045664	GO Biological Processes	regulation of neuron differentiation	-2.85188	2.64626	3.70979	22525	532	208	13	6.25	1.67839	652|1382|2625|3675|4133|4804|4909|5649|5653|6387|6664|6696|81618	BMP4|CRABP2|GATA3|ITGA3|MAP2|NGFR|NTF4|RELN|KLK6|CXCL12|SOX11|SPP1|ITM2C	-1.30947	30	0	0	-5.87114	4.77063
GO:0071103	GO Biological Processes	DNA conformation change	-5.43822	4.80482	6.32871	22525	293	208	13	6.25	1.67839	891|983|1058|3024|3149|5888|7153|9837|10051|51659|55355|55839|79019	CCNB1|CDK1|CENPA|HIST1H1A|HMGB3|RAD51|TOP2A|GINS1|SMC4|GINS2|HJURP|CENPN|CENPM	-3.1995	35	1	1	-5.43822	13.1265
GO:0033044	GO Biological Processes	regulation of chromosome organization	-5.29536	4.66163	6.18462	22525	302	208	13	6.25	1.67839	408|701|891|1063|1111|2625|3481|4288|4751|5347|7153|10411|29128	ARRB1|BUB1B|CCNB1|CENPF|CHEK1|GATA3|IGF2|MKI67|NEK2|PLK1|TOP2A|RAPGEF3|UHRF1	-3.09166	37	1	1	-5.29536	23.2057
GO:0016569	GO Biological Processes	covalent chromatin modification	-2.67665	2.52749	3.52409	22525	557	208	13	6.25	1.67839	408|890|891|983|1111|2146|2625|2908|3481|5578|6790|10411|29128	ARRB1|CCNA2|CCNB1|CDK1|CHEK1|EZH2|GATA3|NR3C1|IGF2|PRKCA|AURKA|RAPGEF3|UHRF1	-1.18398	37	0	0	-5.29536	23.2057
GO:0050900	GO Biological Processes	leukocyte migration	-3.35276	3.00173	4.22927	22525	469	208	13	6.25	1.67839	653|1901|2277|2625|2920|3675|5295|6387|6403|8140|9547|23657|64805	BMP5|S1PR1|VEGFD|GATA3|CXCL2|ITGA3|PIK3R1|CXCL12|SELP|SLC7A5|CXCL14|SLC7A11|P2RY12	-1.65636	42	0	0	-5.05253	17.3269
GO:0051222	GO Biological Processes	positive regulation of protein transport	-3.25011	2.92685	4.12392	22525	481	208	13	6.25	1.67839	247|408|652|983|1950|2066|2625|3479|5295|10411|10874|22885|55655	ALOX15B|ARRB1|BMP4|CDK1|EGF|ERBB4|GATA3|IGF1|PIK3R1|RAPGEF3|NMU|ABLIM3|NLRP2	-1.57966	46	0	0	-4.82395	11.107
GO:1904951	GO Biological Processes	positive regulation of establishment of protein localization	-2.9782	2.73362	3.84223	22525	515	208	13	6.25	1.67839	247|408|652|983|1950|2066|2625|3479|5295|10411|10874|22885|55655	ALOX15B|ARRB1|BMP4|CDK1|EGF|ERBB4|GATA3|IGF1|PIK3R1|RAPGEF3|NMU|ABLIM3|NLRP2	-1.3938	46	0	0	-4.82395	11.107
GO:0048871	GO Biological Processes	multicellular organismal homeostasis	-4.67987	4.08062	5.56676	22525	345	208	13	6.25	1.67839	154|213|358|563|1901|3925|5284|5578|5733|6337|6696|8842|10874	ADRB2|ALB|AQP1|AZGP1|S1PR1|STMN1|PIGR|PRKCA|PTGER3|SCNN1A|SPP1|PROM1|NMU	-2.63775	48	1	1	-4.67987	8.78054
GO:0009314	GO Biological Processes	response to radiation	-3.62636	3.20686	4.50802	22525	439	208	13	6.25	1.67839	358|408|1111|2353|2625|3725|3861|4311|5295|5888|6387|10874|55872	AQP1|ARRB1|CHEK1|FOS|GATA3|JUN|KRT14|MME|PIK3R1|RAD51|CXCL12|NMU|PBK	-1.8592	69	1	1	-3.62636	7.31711
GO:0003012	GO Biological Processes	muscle system process	-3.53233	3.13544	4.41252	22525	449	208	13	6.25	1.67839	154|1264|2146|2627|2946|3479|4629|4638|5578|5733|6330|10874|26509	ADRB2|CNN1|EZH2|GATA6|GSTM2|IGF1|MYH11|MYLK|PRKCA|PTGER3|SCN4B|NMU|MYOF	-1.78913	71	1	1	-3.53233	16.244
GO:0043065	GO Biological Processes	positive regulation of apoptotic process	-2.34215	2.30789	3.16156	22525	610	208	13	6.25	1.67839	408|652|2066|2152|3725|4804|5468|7153|8743|9833|25803|55655|81618	ARRB1|BMP4|ERBB4|F3|JUN|NGFR|PPARG|TOP2A|TNFSF10|MELK|SPDEF|NLRP2|ITM2C	-0.938956	80	0	0	-3.1667	5.41466
GO:0043068	GO Biological Processes	positive regulation of programmed cell death	-2.30715	2.28541	3.12289	22525	616	208	13	6.25	1.67839	408|652|2066|2152|3725|4804|5468|7153|8743|9833|25803|55655|81618	ARRB1|BMP4|ERBB4|F3|JUN|NGFR|PPARG|TOP2A|TNFSF10|MELK|SPDEF|NLRP2|ITM2C	-0.913058	80	0	0	-3.1667	5.41466
GO:1902532	GO Biological Processes	negative regulation of intracellular signal transduction	-2.90316	2.68155	3.76369	22525	525	208	13	6.25	1.67839	408|652|1191|1634|1847|2099|2305|2946|3675|3708|3925|6387|55872	ARRB1|BMP4|CLU|DCN|DUSP5|ESR1|FOXM1|GSTM2|ITGA3|ITPR1|STMN1|CXCL12|PBK	-1.34513	88	1	1	-2.90316	2.68155
GO:1901990	GO Biological Processes	regulation of mitotic cell cycle phase transition	-3.24063	3.08674	4.17264	22525	421	208	12	5.76923	1.61668	701|891|983|995|1063|2146|4751|5347|6790|9928|22974|54443	BUB1B|CCNB1|CDK1|CDC25C|CENPF|EZH2|NEK2|PLK1|AURKA|KIF14|TPX2|ANLN	-1.57483	1	0	0	-16.3911	39.3794
GO:0050679	GO Biological Processes	positive regulation of epithelial cell proliferation	-7.05647	7.42582	8.23845	22525	175	208	12	5.76923	1.61668	367|652|653|2152|2246|2277|3479|3725|5578|6387|6664|6776	AR|BMP4|BMP5|F3|FGF1|VEGFD|IGF1|JUN|PRKCA|CXCL12|SOX11|STAT5A	-4.40805	2	0	0	-13.3931	8.81457
GO:0007548	GO Biological Processes	sex differentiation	-5.11769	4.86711	6.13672	22525	267	208	12	5.76923	1.61668	367|408|653|1602|2099|2175|2625|2627|5241|6926|6932|8743	AR|ARRB1|BMP5|DACH1|ESR1|FANCA|GATA3|GATA6|PGR|TBX3|TCF7|TNFSF10	-2.96036	7	0	0	-8.65269	28.4982
GO:0072001	GO Biological Processes	renal system development	-4.89471	4.62462	5.90264	22525	281	208	12	5.76923	1.61668	185|652|1063|1634|2246|2625|3675|4311|4435|6664|8842|55165	AGTR1|BMP4|CENPF|DCN|FGF1|GATA3|ITGA3|MME|CITED1|SOX11|PROM1|CEP55	-2.80824	15	0	0	-7.33459	19.1106
GO:1905114	GO Biological Processes	cell surface receptor signaling pathway involved in cell-cell signaling	-2.01433	2.1804	2.81955	22525	596	208	12	5.76923	1.61668	154|652|1950|2099|2625|3487|3489|3675|4435|5649|6932|147495	ADRB2|BMP4|EGF|ESR1|GATA3|IGFBP4|IGFBP6|ITGA3|CITED1|RELN|TCF7|APCDD1	-0.691676	15	0	0	-7.33459	19.1106
GO:0120035	GO Biological Processes	regulation of plasma membrane bounded cell projection organization	-2.19437	2.30411	3.02806	22525	564	208	12	5.76923	1.61668	1382|2625|3675|4133|4804|5649|5653|6387|6696|54443|57451|81618	CRABP2|GATA3|ITGA3|MAP2|NGFR|RELN|KLK6|CXCL12|SPP1|ANLN|TENM2|ITM2C	-0.835768	30	0	0	-5.87114	4.77063
GO:0031344	GO Biological Processes	regulation of cell projection organization	-2.13638	2.26397	2.96144	22525	574	208	12	5.76923	1.61668	1382|2625|3675|4133|4804|5649|5653|6387|6696|54443|57451|81618	CRABP2|GATA3|ITGA3|MAP2|NGFR|RELN|KLK6|CXCL12|SPP1|ANLN|TENM2|ITM2C	-0.788566	30	0	0	-5.87114	4.77063
GO:0015850	GO Biological Processes	organic hydroxy compound transport	-5.84335	5.72475	6.9071	22525	227	208	12	5.76923	1.61668	185|213|358|1066|1191|1950|4129|5468|6387|6696|8714|64805	AGTR1|ALB|AQP1|CES1|CLU|EGF|MAOB|PPARG|CXCL12|SPP1|ABCC3|P2RY12	-3.47976	31	1	1	-5.84335	9.02444
GO:0016049	GO Biological Processes	cell growth	-2.74582	2.7017	3.64206	22525	481	208	12	5.76923	1.61668	185|214|367|1382|3479|3487|3489|5468|6387|6696|6790|9928	AGTR1|ALCAM|AR|CRABP2|IGF1|IGFBP4|IGFBP6|PPARG|CXCL12|SPP1|AURKA|KIF14	-1.23494	36	0	0	-5.42339	5.75471
GO:0016570	GO Biological Processes	histone modification	-3.03129	2.92027	3.94983	22525	445	208	12	5.76923	1.61668	408|890|891|983|1111|2146|2625|3481|5578|6790|10411|29128	ARRB1|CCNA2|CCNB1|CDK1|CHEK1|EZH2|GATA3|IGF2|PRKCA|AURKA|RAPGEF3|UHRF1	-1.42863	37	0	0	-5.29536	23.2057
GO:0001501	GO Biological Processes	skeletal system development	-2.672	2.64668	3.56155	22525	491	208	12	5.76923	1.61668	652|653|2019|3479|3481|3487|5307|6664|6926|7298|10683|25902	BMP4|BMP5|EN1|IGF1|IGF2|IGFBP4|PITX1|SOX11|TBX3|TYMS|DLL3|MTHFD1L	-1.18112	40	0	0	-5.21926	16.244
GO:0071902	GO Biological Processes	positive regulation of protein serine/threonine kinase activity	-3.95868	3.70233	4.92614	22525	351	208	12	5.76923	1.61668	154|408|652|891|983|1847|1950|2146|2246|2322|3479|3481	ADRB2|ARRB1|BMP4|CCNB1|CDK1|DUSP5|EGF|EZH2|FGF1|FLT3|IGF1|IGF2	-2.10376	41	0	0	-5.1775	4.54377
GO:0050865	GO Biological Processes	regulation of cell activation	-2.24195	2.33726	3.08238	22525	556	208	12	5.76923	1.61668	652|1803|2175|2625|3149|3479|3481|5295|5578|6403|6542|6664	BMP4|DPP4|FANCA|GATA3|HMGB3|IGF1|IGF2|PIK3R1|PRKCA|SELP|SLC7A2|SOX11	-0.867325	45	0	0	-4.92866	27.0733
GO:1903827	GO Biological Processes	regulation of cellular protein localization	-2.01972	2.18407	2.82587	22525	595	208	12	5.76923	1.61668	367|652|983|1950|2066|3479|3675|4601|4804|5295|5347|22885	AR|BMP4|CDK1|EGF|ERBB4|IGF1|ITGA3|MXI1|NGFR|PIK3R1|PLK1|ABLIM3	-0.695143	46	0	0	-4.82395	11.107
GO:0043434	GO Biological Processes	response to peptide hormone	-3.30486	3.13894	4.24063	22525	414	208	12	5.76923	1.61668	185|374|890|3481|4435|4804|5295|5468|6387|6776|7049|8743	AGTR1|AREG|CCNA2|IGF2|CITED1|NGFR|PIK3R1|PPARG|CXCL12|STAT5A|TGFBR3|TNFSF10	-1.62477	50	0	0	-4.67228	3.29409
GO:0044057	GO Biological Processes	regulation of system process	-2.3785	2.43356	3.23668	22525	534	208	12	5.76923	1.61668	154|185|358|1264|2946|3479|3708|5578|5733|6271|6330|10874	ADRB2|AGTR1|AQP1|CNN1|GSTM2|IGF1|ITPR1|PRKCA|PTGER3|S100A1|SCN4B|NMU	-0.966997	71	0	0	-3.53233	16.244
GO:0008015	GO Biological Processes	blood circulation	-2.48339	2.50872	3.35375	22525	518	208	12	5.76923	1.61668	154|185|367|2946|3708|4311|5468|6271|6330|6387|10874|26509	ADRB2|AGTR1|AR|GSTM2|ITPR1|MME|PPARG|S100A1|SCN4B|CXCL12|NMU|MYOF	-1.04122	98	0	0	-2.6242	11.2028
GO:0003013	GO Biological Processes	circulatory system process	-2.45009	2.48474	3.3167	22525	523	208	12	5.76923	1.61668	154|185|367|2946|3708|4311|5468|6271|6330|6387|10874|26509	ADRB2|AGTR1|AR|GSTM2|ITPR1|MME|PPARG|S100A1|SCN4B|CXCL12|NMU|MYOF	-1.01766	98	0	0	-2.6242	11.2028
GO:0051321	GO Biological Processes	meiotic cell cycle	-4.76502	4.90216	5.9043	22525	243	208	11	5.28846	1.5518	701|983|2175|4751|5347|5888|6790|7153|9156|10051|151648	BUB1B|CDK1|FANCA|NEK2|PLK1|RAD51|AURKA|TOP2A|EXO1|SMC4|SGO1	-2.70788	1	0	0	-16.3911	39.3794
GO:0031331	GO Biological Processes	positive regulation of cellular catabolic process	-2.92358	3.00815	3.89223	22525	396	208	11	5.28846	1.5518	154|701|891|983|1191|1634|1950|3479|5347|6790|10411	ADRB2|BUB1B|CCNB1|CDK1|CLU|DCN|EGF|IGF1|PLK1|AURKA|RAPGEF3	-1.35748	1	0	0	-16.3911	39.3794
GO:0009896	GO Biological Processes	positive regulation of catabolic process	-2.52116	2.67091	3.44086	22525	446	208	11	5.28846	1.5518	154|701|891|983|1191|1634|1950|3479|5347|6790|10411	ADRB2|BUB1B|CCNB1|CDK1|CLU|DCN|EGF|IGF1|PLK1|AURKA|RAPGEF3	-1.06609	1	0	0	-16.3911	39.3794
GO:0010631	GO Biological Processes	epithelial cell migration	-4.21711	4.26963	5.30531	22525	279	208	11	5.28846	1.5518	652|1634|1803|2246|2625|3675|3725|5468|5578|6776|54443	BMP4|DCN|DPP4|FGF1|GATA3|ITGA3|JUN|PPARG|PRKCA|STAT5A|ANLN	-2.30046	2	0	0	-13.3931	8.81457
GO:0090132	GO Biological Processes	epithelium migration	-4.1755	4.22421	5.26002	22525	282	208	11	5.28846	1.5518	652|1634|1803|2246|2625|3675|3725|5468|5578|6776|54443	BMP4|DCN|DPP4|FGF1|GATA3|ITGA3|JUN|PPARG|PRKCA|STAT5A|ANLN	-2.26822	2	0	0	-13.3931	8.81457
GO:0090130	GO Biological Processes	tissue migration	-4.09395	4.1362	5.17129	22525	288	208	11	5.28846	1.5518	652|1634|1803|2246|2625|3675|3725|5468|5578|6776|54443	BMP4|DCN|DPP4|FGF1|GATA3|ITGA3|JUN|PPARG|PRKCA|STAT5A|ANLN	-2.20778	2	0	0	-13.3931	8.81457
GO:1901342	GO Biological Processes	regulation of vasculature development	-3.46836	3.50361	4.49068	22525	340	208	11	5.28846	1.5518	358|652|1634|2152|2246|2277|2627|4804|5468|5578|10411	AQP1|BMP4|DCN|F3|FGF1|VEGFD|GATA6|NGFR|PPARG|PRKCA|RAPGEF3	-1.73755	2	0	0	-13.3931	8.81457
hsa04151	KEGG Pathway	PI3K-Akt signaling pathway	-5.40865	4.43306	6.17619	22525	342	208	14	6.73077	1.73728	1950|2246|2277|3371|3479|3675|3909|3914|4804|5295|5578|5649|6696|7148	EGF|FGF1|VEGFD|TNC|IGF1|ITGA3|LAMA3|LAMB3|NGFR|PIK3R1|PRKCA|RELN|SPP1|TNXB	-3.17977	10	0	0	-8.28567	39.3794
GO:0002521	GO Biological Processes	leukocyte differentiation	-2.31	2.50258	3.19876	22525	476	208	11	5.28846	1.5518	652|2175|2322|2353|2625|3149|3725|5295|5468|5578|6932	BMP4|FANCA|FLT3|FOS|GATA3|HMGB3|JUN|PIK3R1|PPARG|PRKCA|TCF7	-0.914351	2	0	0	-13.3931	8.81457
GO:0033002	GO Biological Processes	muscle cell proliferation	-5.63118	6.04683	6.86853	22525	197	208	11	5.28846	1.5518	652|891|983|1264|1901|2066|2627|3479|3725|5468|7049	BMP4|CCNB1|CDK1|CNN1|S1PR1|ERBB4|GATA6|IGF1|JUN|PPARG|TGFBR3	-3.3321	4	0	0	-10.2759	15.4705
GO:0048738	GO Biological Processes	cardiac muscle tissue development	-5.20832	5.46434	6.39442	22525	218	208	11	5.28846	1.5518	652|653|891|983|1901|2066|2627|3479|4629|6926|7049	BMP4|BMP5|CCNB1|CDK1|S1PR1|ERBB4|GATA6|IGF1|MYH11|TBX3|TGFBR3	-3.02551	4	0	0	-10.2759	15.4705
GO:0007596	GO Biological Processes	blood coagulation	-3.44685	3.48312	4.46721	22525	342	208	11	5.28846	1.5518	408|2152|2625|2627|3708|5295|5578|6403|7035|23657|64805	ARRB1|F3|GATA3|GATA6|ITPR1|PIK3R1|PRKCA|SELP|TFPI|SLC7A11|P2RY12	-1.72001	5	0	0	-10.118	5.5535
GO:0007599	GO Biological Processes	hemostasis	-3.3938	3.43293	4.4093	22525	347	208	11	5.28846	1.5518	408|2152|2625|2627|3708|5295|5578|6403|7035|23657|64805	ARRB1|F3|GATA3|GATA6|ITPR1|PIK3R1|PRKCA|SELP|TFPI|SLC7A11|P2RY12	-1.6852	5	0	0	-10.118	5.5535
GO:0050817	GO Biological Processes	coagulation	-3.38331	3.42306	4.39784	22525	348	208	11	5.28846	1.5518	408|2152|2625|2627|3708|5295|5578|6403|7035|23657|64805	ARRB1|F3|GATA3|GATA6|ITPR1|PIK3R1|PRKCA|SELP|TFPI|SLC7A11|P2RY12	-1.6786	5	0	0	-10.118	5.5535
GO:0008544	GO Biological Processes	epidermis development	-2.43423	2.60093	3.34172	22525	458	208	11	5.28846	1.5518	247|652|1382|2146|3852|3861|3909|3914|4909|6820|147495	ALOX15B|BMP4|CRABP2|EZH2|KRT5|KRT14|LAMA3|LAMB3|NTF4|SULT2B1|APCDD1	-1.0051	10	0	0	-8.28567	39.3794
GO:0021700	GO Biological Processes	developmental maturation	-4.60313	4.7084	5.7267	22525	253	208	11	5.28846	1.5518	891|1811|1901|2625|3479|5241|5468|5649|6790|7298|9928	CCNB1|SLC26A3|S1PR1|GATA3|IGF1|PGR|PPARG|RELN|AURKA|TYMS|KIF14	-2.5816	14	0	0	-7.66301	31.851
GO:0090068	GO Biological Processes	positive regulation of cell cycle process	-4.28774	4.34754	5.38224	22525	274	208	11	5.28846	1.5518	891|983|995|1950|2627|3479|3481|6790|9928|10615|29127	CCNB1|CDK1|CDC25C|EGF|GATA6|IGF1|IGF2|AURKA|KIF14|SPAG5|RACGAP1	-2.35005	14	0	0	-7.66301	31.851
GO:0045930	GO Biological Processes	negative regulation of mitotic cell cycle	-3.82483	3.8551	4.8787	22525	309	208	11	5.28846	1.5518	652|701|891|983|995|1063|1111|2146|5347|6790|7153	BMP4|BUB1B|CCNB1|CDK1|CDC25C|CENPF|CHEK1|EZH2|PLK1|AURKA|TOP2A	-1.99904	14	0	0	-7.66301	31.851
GO:0001822	GO Biological Processes	kidney development	-4.41906	4.49519	5.52545	22525	265	208	11	5.28846	1.5518	185|652|1063|1634|2246|2625|3675|4311|4435|6664|8842	AGTR1|BMP4|CENPF|DCN|FGF1|GATA3|ITGA3|MME|CITED1|SOX11|PROM1	-2.45928	15	0	0	-7.33459	19.1106
GO:0014074	GO Biological Processes	response to purine-containing compound	-6.92889	8.15908	8.37818	22525	146	208	11	5.28846	1.5518	358|374|1811|2353|2354|2946|3725|4435|5468|10411|64805	AQP1|AREG|SLC26A3|FOS|FOSB|GSTM2|JUN|CITED1|PPARG|RAPGEF3|P2RY12	-4.31326	19	1	1	-6.92889	12.2596
GO:0006979	GO Biological Processes	response to oxidative stress	-2.61931	2.7511	3.55201	22525	433	208	11	5.28846	1.5518	358|374|890|983|2146|2353|2878|3725|6414|9833|23657	AQP1|AREG|CCNA2|CDK1|EZH2|FOS|GPX3|JUN|SELENOP|MELK|SLC7A11	-1.14242	19	0	0	-6.92889	12.2596
GO:0007423	GO Biological Processes	sensory organ development	-2.04615	2.29966	2.88903	22525	518	208	11	5.28846	1.5518	652|890|1950|2625|3725|4909|5013|6664|8842|9547|23657	BMP4|CCNA2|EGF|GATA3|JUN|NTF4|OTX1|SOX11|PROM1|CXCL14|SLC7A11	-0.715524	25	0	0	-6.08264	7.66678
GO:0003002	GO Biological Processes	regionalization	-3.58976	3.62075	4.62298	22525	329	208	11	5.28846	1.5518	367|652|1950|2019|2246|4909|5013|5649|6790|6926|10683	AR|BMP4|EGF|EN1|FGF1|NTF4|OTX1|RELN|AURKA|TBX3|DLL3	-1.83373	28	0	0	-5.96424	6.01629
GO:0010720	GO Biological Processes	positive regulation of cell development	-2.39899	2.57284	3.30134	22525	463	208	11	5.28846	1.5518	652|1382|3479|3675|4804|5468|5649|6387|6664|6790|7122	BMP4|CRABP2|IGF1|ITGA3|NGFR|PPARG|RELN|CXCL12|SOX11|AURKA|CLDN5	-0.978515	30	0	0	-5.87114	4.77063
GO:0050727	GO Biological Processes	regulation of inflammatory response	-2.94117	3.02342	3.91173	22525	394	208	11	5.28846	1.5518	185|720|1191|2099|2167|2175|2625|5468|5733|6542|55872	AGTR1|C4A|CLU|ESR1|FABP4|FANCA|GATA3|PPARG|PTGER3|SLC7A2|PBK	-1.36622	34	0	0	-5.4395	3.05051
GO:0060560	GO Biological Processes	developmental growth involved in morphogenesis	-5.42339	5.75471	6.63466	22525	207	208	11	5.28846	1.5518	214|374|652|1382|1901|2099|2246|3371|6387|6696|6790	ALCAM|AREG|BMP4|CRABP2|S1PR1|ESR1|FGF1|TNC|CXCL12|SPP1|AURKA	-3.18798	36	1	1	-5.42339	5.75471
GO:0048568	GO Biological Processes	embryonic organ development	-2.68187	2.80288	3.62245	22525	425	208	11	5.28846	1.5518	652|653|2019|2625|3481|4435|5013|6664|6926|6932|25902	BMP4|BMP5|EN1|GATA3|IGF2|CITED1|OTX1|SOX11|TBX3|TCF7|MTHFD1L	-1.18741	40	0	0	-5.21926	16.244
GO:0060249	GO Biological Processes	anatomical structure homeostasis	-3.03103	3.10215	4.01114	22525	384	208	11	5.28846	1.5518	154|213|563|1901|4751|5284|5578|5888|6696|8842|9156	ADRB2|ALB|AZGP1|S1PR1|NEK2|PIGR|PRKCA|RAD51|SPP1|PROM1|EXO1	-1.42863	48	0	0	-4.67987	8.78054
GO:0046879	GO Biological Processes	hormone secretion	-3.8371	3.86762	4.89204	22525	308	208	11	5.28846	1.5518	185|408|1803|2625|3708|5578|6664|6696|6926|10411|10874	AGTR1|ARRB1|DPP4|GATA3|ITPR1|PRKCA|SOX11|SPP1|TBX3|RAPGEF3|NMU	-2.00745	49	0	0	-4.67524	3.86762
GO:0009914	GO Biological Processes	hormone transport	-3.69315	3.72258	4.73551	22525	320	208	11	5.28846	1.5518	185|408|1803|2625|3708|5578|6664|6696|6926|10411|10874	AGTR1|ARRB1|DPP4|GATA3|ITPR1|PRKCA|SOX11|SPP1|TBX3|RAPGEF3|NMU	-1.90183	49	0	0	-4.67524	3.86762
GO:0023061	GO Biological Processes	signal release	-2.61161	2.74476	3.54331	22525	434	208	11	5.28846	1.5518	185|408|1803|2625|3708|5578|6664|6696|6926|10411|10874	AGTR1|ARRB1|DPP4|GATA3|ITPR1|PRKCA|SOX11|SPP1|TBX3|RAPGEF3|NMU	-1.13644	49	0	0	-4.67524	3.86762
GO:0032844	GO Biological Processes	regulation of homeostatic process	-2.28998	2.4869	3.17557	22525	479	208	11	5.28846	1.5518	185|408|1634|1901|2946|3708|4751|5578|5733|6696|10874	AGTR1|ARRB1|DCN|S1PR1|GSTM2|ITPR1|NEK2|PRKCA|PTGER3|SPP1|NMU	-0.898816	49	0	0	-4.67524	3.86762
GO:0009306	GO Biological Processes	protein secretion	-2.01696	2.27768	2.85416	22525	523	208	11	5.28846	1.5518	247|408|1803|2625|3479|3708|4053|5578|10411|10874|55655	ALOX15B|ARRB1|DPP4|GATA3|IGF1|ITPR1|LTBP2|PRKCA|RAPGEF3|NMU|NLRP2	-0.692785	49	0	0	-4.67524	3.86762
GO:0007265	GO Biological Processes	Ras protein signal transduction	-3.43616	3.47296	4.45554	22525	343	208	11	5.28846	1.5518	185|408|890|2305|3479|3675|3725|3925|4804|9928|10411	AGTR1|ARRB1|CCNA2|FOXM1|IGF1|ITGA3|JUN|STMN1|NGFR|KIF14|RAPGEF3	-1.71733	57	0	0	-4.10941	3.49333
GO:0070482	GO Biological Processes	response to oxygen levels	-3.14326	3.20222	4.13478	22525	372	208	11	5.28846	1.5518	358|890|891|1803|2277|2627|3708|5468|6387|6923|7049	AQP1|CCNA2|CCNB1|DPP4|VEGFD|GATA6|ITPR1|PPARG|CXCL12|ELOB|TGFBR3	-1.50825	62	0	0	-3.85391	14.937
GO:0070997	GO Biological Processes	neuron death	-3.76423	3.79371	4.81281	22525	314	208	11	5.28846	1.5518	1191|2019|2353|2625|3725|4435|4804|4909|5653|9928|10752	CLU|EN1|FOS|GATA3|JUN|CITED1|NGFR|NTF4|KLK6|KIF14|CHL1	-1.95969	65	1	1	-3.76423	5.5535
GO:0007178	GO Biological Processes	transmembrane receptor protein serine/threonine kinase signaling pathway	-3.60106	3.63179	4.63529	22525	328	208	11	5.28846	1.5518	652|653|2353|2627|3675|3725|4053|4435|6664|7049|7122	BMP4|BMP5|FOS|GATA6|ITGA3|JUN|LTBP2|CITED1|SOX11|TGFBR3|CLDN5	-1.84057	66	0	0	-3.74141	9.49941
GO:0015711	GO Biological Processes	organic anion transport	-2.41302	2.584	3.31743	22525	461	208	11	5.28846	1.5518	213|358|762|1811|5243|5468|6542|8140|8714|23657|83733	ALB|AQP1|CA4|SLC26A3|ABCB1|PPARG|SLC7A2|SLC7A5|ABCC3|SLC7A11|SLC25A18	-0.991025	77	0	0	-3.30315	10.8293
GO:0051090	GO Biological Processes	regulation of DNA binding transcription factor activity	-2.9947	3.07017	3.97099	22525	388	208	11	5.28846	1.5518	367|408|1191|2099|2146|2175|2353|3725|5468|5649|55655	AR|ARRB1|CLU|ESR1|EZH2|FANCA|FOS|JUN|PPARG|RELN|NLRP2	-1.40349	79	0	0	-3.16907	3.90749
GO:0052548	GO Biological Processes	regulation of endopeptidase activity	-2.89743	2.98553	3.8632	22525	399	208	11	5.28846	1.5518	332|358|408|720|2152|4804|5468|7035|8743|55655|80760	BIRC5|AQP1|ARRB1|C4A|F3|NGFR|PPARG|TFPI|TNFSF10|NLRP2|ITIH5	-1.34147	80	0	0	-3.1667	5.41466
GO:0052547	GO Biological Processes	regulation of peptidase activity	-2.67396	2.79631	3.61356	22525	426	208	11	5.28846	1.5518	332|358|408|720|2152|4804|5468|7035|8743|55655|80760	BIRC5|AQP1|ARRB1|C4A|F3|NGFR|PPARG|TFPI|TNFSF10|NLRP2|ITIH5	-1.18248	80	0	0	-3.1667	5.41466
GO:0000981	GO Molecular Functions	RNA polymerase II transcription factor activity, sequence-specific DNA binding	-6.17599	3.26869	6.15079	22525	762	208	23	11.0577	2.17448	367|1602|1870|2019|2099|2305|2353|2354|2625|2627|2908|3195|3725|4601|5013|5241|5307|5468|6664|6926|6932|25803|27022	AR|DACH1|E2F2|EN1|ESR1|FOXM1|FOS|FOSB|GATA3|GATA6|NR3C1|TLX1|JUN|MXI1|OTX1|PGR|PITX1|PPARG|SOX11|TBX3|TCF7|SPDEF|FOXD3	-3.71024	17	0	0	-7.0766	7.34192
GO:0000228	GO Cellular Components	nuclear chromosome	-8.49848	4.39285	7.89944	22525	567	208	23	11.0577	2.17448	332|367|701|891|983|1058|1111|2099|2146|2625|3024|3725|4751|5347|5888|6790|6932|7153|9837|27022|29128|51659|55655	BIRC5|AR|BUB1B|CCNB1|CDK1|CENPA|CHEK1|ESR1|EZH2|GATA3|HIST1H1A|JUN|NEK2|PLK1|RAD51|AURKA|TCF7|TOP2A|GINS1|FOXD3|UHRF1|GINS2|NLRP2	-5.52838	8	1	1	-8.49848	13.5367
GO:0032403	GO Molecular Functions	protein complex binding	-5.8804	3.14091	5.92547	22525	793	208	23	11.0577	2.17448	154|408|667|1063|1191|1634|2205|2246|2322|3479|3481|3675|3861|3914|4629|5295|5347|5578|6876|7049|7148|8404|51474	ADRB2|ARRB1|DST|CENPF|CLU|DCN|FCER1A|FGF1|FLT3|IGF1|IGF2|ITGA3|KRT14|LAMB3|MYH11|PIK3R1|PLK1|PRKCA|TAGLN|TGFBR3|TNXB|SPARCL1|LIMA1	-3.49742	29	1	1	-5.8804	5.65008
GO:0044454	GO Cellular Components	nuclear chromosome part	-6.24954	3.86762	6.46206	22525	532	208	19	9.13462	1.99762	367|701|891|983|1058|2099|2146|2625|3024|3725|5347|5888|6790|6932|9837|27022|29128|51659|55655	AR|BUB1B|CCNB1|CDK1|CENPA|ESR1|EZH2|GATA3|HIST1H1A|JUN|PLK1|RAD51|AURKA|TCF7|GINS1|FOXD3|UHRF1|GINS2|NLRP2	-3.76862	8	0	0	-8.49848	13.5367
GO:0000785	GO Cellular Components	chromatin	-4.6545	3.40411	5.2964	22525	509	208	16	7.69231	1.84763	367|408|1058|1063|1111|2099|2146|2625|3024|3725|5347|5888|6932|27022|29128|79075	AR|ARRB1|CENPA|CENPF|CHEK1|ESR1|EZH2|GATA3|HIST1H1A|JUN|PLK1|RAD51|TCF7|FOXD3|UHRF1|DSCC1	-2.62279	8	0	0	-8.49848	13.5367
GO:0000791	GO Cellular Components	euchromatin	-3.68318	13.5367	6.85125	22525	32	208	4	1.92308	0.952248	3024|3725|6932|29128	HIST1H1A|JUN|TCF7|UHRF1	-1.89657	8	0	0	-8.49848	13.5367
GO:0000790	GO Cellular Components	nuclear chromatin	-3.47918	3.51394	4.50248	22525	339	208	11	5.28846	1.5518	367|1058|2099|2146|2625|3024|3725|5888|6932|27022|29128	AR|CENPA|ESR1|EZH2|GATA3|HIST1H1A|JUN|RAD51|TCF7|FOXD3|UHRF1	-1.74437	8	0	0	-8.49848	13.5367
GO:0005719	GO Cellular Components	nuclear euchromatin	-2.86603	13.5367	5.9323	22525	24	208	3	1.44231	0.82669	3024|3725|6932	HIST1H1A|JUN|TCF7	-1.32028	8	0	0	-8.49848	13.5367
GO:0030496	GO Cellular Components	midbody	-8.29332	8.4808	9.33926	22525	166	208	13	6.25	1.67839	332|983|1063|4751|5347|6790|9928|10112|10615|24137|29127|54443|55165	BIRC5|CDK1|CENPF|NEK2|PLK1|AURKA|KIF14|KIF20A|SPAG5|KIF4A|RACGAP1|ANLN|CEP55	-5.40681	9	1	1	-8.29332	20.305
GO:0005819	GO Cellular Components	spindle	-7.22221	5.36437	7.62717	22525	323	208	16	7.69231	1.84763	332|701|891|983|1063|2908|4751|5347|6790|9928|10112|10615|22974|24137|29127|151648	BIRC5|BUB1B|CCNB1|CDK1|CENPF|NR3C1|NEK2|PLK1|AURKA|KIF14|KIF20A|SPAG5|TPX2|KIF4A|RACGAP1|SGO1	-4.53832	9	0	0	-8.29332	20.305
GO:0001503	GO Biological Processes	ossification	-3.16245	3.21953	4.15587	22525	370	208	11	5.28846	1.5518	154|374|652|653|1901|3371|3479|3481|4435|6664|6696	ADRB2|AREG|BMP4|BMP5|S1PR1|TNC|IGF1|IGF2|CITED1|SOX11|SPP1	-1.52163	81	1	1	-3.16245	9.84484
GO:1901615	GO Biological Processes	organic hydroxy compound metabolic process	-2.22461	2.43604	3.09951	22525	489	208	11	5.28846	1.5518	217|653|1066|2246|2625|3479|4129|4435|6820|8821|29968	ALDH2|BMP5|CES1|FGF1|GATA3|IGF1|MAOB|CITED1|SULT2B1|INPP4B|PSAT1	-0.856618	107	0	0	-2.2968	2.43604
GO:1902749	GO Biological Processes	regulation of cell cycle G2/M phase transition	-4.46331	5.01358	5.72209	22525	216	208	10	4.80769	1.48333	891|983|995|1063|1111|4751|5347|6790|9928|22974	CCNB1|CDK1|CDC25C|CENPF|CHEK1|NEK2|PLK1|AURKA|KIF14|TPX2	-2.48572	1	0	0	-16.3911	39.3794
GO:0045765	GO Biological Processes	regulation of angiogenesis	-3.234	3.539	4.31715	22525	306	208	10	4.80769	1.48333	358|1634|2152|2246|2277|2627|4804|5468|5578|10411	AQP1|DCN|F3|FGF1|VEGFD|GATA6|NGFR|PPARG|PRKCA|RAPGEF3	-1.57086	2	0	0	-13.3931	8.81457
GO:0005874	GO Cellular Components	microtubule	-5.28033	4.05087	5.95115	22525	401	208	15	7.21154	1.79362	332|667|983|3925|4133|4751|5347|6790|9928|10112|10381|10615|22974|24137|29127	BIRC5|DST|CDK1|STMN1|MAP2|NEK2|PLK1|AURKA|KIF14|KIF20A|TUBB3|SPAG5|TPX2|KIF4A|RACGAP1	-3.08571	9	0	0	-8.29332	20.305
GO:0031100	GO Biological Processes	animal organ regeneration	-8.63371	14.0641	11.0859	22525	77	208	10	4.80769	1.48333	890|983|2146|2322|4837|5468|6387|6790|7049|7298	CCNA2|CDK1|EZH2|FLT3|NNMT|PPARG|CXCL12|AURKA|TGFBR3|TYMS	-5.62014	3	0	0	-12.9412	30.9409
GO:0042692	GO Biological Processes	muscle cell differentiation	-2.69527	2.99981	3.6979	22525	361	208	10	4.80769	1.48333	652|891|983|2146|2627|3479|3481|4629|6926|26509	BMP4|CCNB1|CDK1|EZH2|GATA6|IGF1|IGF2|MYH11|TBX3|MYOF	-1.19842	4	0	0	-10.2759	15.4705
GO:0030879	GO Biological Processes	mammary gland development	-6.31016	8.08159	7.93748	22525	134	208	10	4.80769	1.48333	367|374|652|1950|2066|2099|2625|5241|6776|6926	AR|AREG|BMP4|EGF|ERBB4|ESR1|GATA3|PGR|STAT5A|TBX3	-3.81151	7	0	0	-8.65269	28.4982
GO:0048754	GO Biological Processes	branching morphogenesis of an epithelial tube	-5.80717	7.12456	7.31427	22525	152	208	10	4.80769	1.48333	367|374|652|1950|2099|2246|3371|4435|5241|6926	AR|AREG|BMP4|EGF|ESR1|FGF1|TNC|CITED1|PGR|TBX3	-3.45978	7	0	0	-8.65269	28.4982
GO:0005876	GO Cellular Components	spindle microtubule	-3.74141	9.49941	6.2027	22525	57	208	5	2.40385	1.06203	983|5347|6790|10615|24137	CDK1|PLK1|AURKA|SPAG5|KIF4A	-1.93931	9	0	0	-8.29332	20.305
GO:0099513	GO Cellular Components	polymeric cytoskeletal fiber	-3.65166	2.68757	4.33029	22525	685	208	17	8.17308	1.89953	332|667|983|3852|3861|3925|4133|4751|5347|6790|9928|10112|10381|10615|22974|24137|29127	BIRC5|DST|CDK1|KRT5|KRT14|STMN1|MAP2|NEK2|PLK1|AURKA|KIF14|KIF20A|TUBB3|SPAG5|TPX2|KIF4A|RACGAP1	-1.87545	9	0	0	-8.29332	20.305
GO:0000976	GO Molecular Functions	transcription regulatory region sequence-specific DNA binding	-6.09416	3.34614	6.14148	22525	712	208	22	10.5769	2.13242	367|1870|2019|2099|2146|2305|2353|2354|2625|2627|2908|3195|3725|4601|5013|5241|5307|5468|6664|6926|27022|29128	AR|E2F2|EN1|ESR1|EZH2|FOXM1|FOS|FOSB|GATA3|GATA6|NR3C1|TLX1|JUN|MXI1|OTX1|PGR|PITX1|PPARG|SOX11|TBX3|FOXD3|UHRF1	-3.65199	17	0	0	-7.0766	7.34192
GO:0061138	GO Biological Processes	morphogenesis of a branching epithelium	-5.06513	5.8855	6.42397	22525	184	208	10	4.80769	1.48333	367|374|652|1950|2099|2246|3371|4435|5241|6926	AR|AREG|BMP4|EGF|ESR1|FGF1|TNC|CITED1|PGR|TBX3	-2.92133	7	0	0	-8.65269	28.4982
GO:0001763	GO Biological Processes	morphogenesis of a branching structure	-4.80643	5.49712	6.12039	22525	197	208	10	4.80769	1.48333	367|374|652|1950|2099|2246|3371|4435|5241|6926	AR|AREG|BMP4|EGF|ESR1|FGF1|TNC|CITED1|PGR|TBX3	-2.74491	7	0	0	-8.65269	28.4982
GO:1902850	GO Biological Processes	microtubule cytoskeleton organization involved in mitosis	-6.34037	8.14235	7.97548	22525	133	208	10	4.80769	1.48333	332|891|1058|3925|4751|5347|6790|22974|24137|29127	BIRC5|CCNB1|CENPA|STMN1|NEK2|PLK1|AURKA|TPX2|KIF4A|RACGAP1	-3.82948	9	0	0	-8.29332	20.305
GO:0007051	GO Biological Processes	spindle organization	-5.43844	6.48463	6.86792	22525	167	208	10	4.80769	1.48333	332|891|3925|4751|5347|6790|10615|22974|24137|29127	BIRC5|CCNB1|STMN1|NEK2|PLK1|AURKA|SPAG5|TPX2|KIF4A|RACGAP1	-3.1995	9	0	0	-8.29332	20.305
GO:1990837	GO Molecular Functions	sequence-specific double-stranded DNA binding	-5.74209	3.1851	5.86758	22525	748	208	22	10.5769	2.13242	367|1870|2019|2099|2146|2305|2353|2354|2625|2627|2908|3195|3725|4601|5013|5241|5307|5468|6664|6926|27022|29128	AR|E2F2|EN1|ESR1|EZH2|FOXM1|FOS|FOSB|GATA3|GATA6|NR3C1|TLX1|JUN|MXI1|OTX1|PGR|PITX1|PPARG|SOX11|TBX3|FOXD3|UHRF1	-3.41141	17	0	0	-7.0766	7.34192
GO:0030198	GO Biological Processes	extracellular matrix organization	-2.90596	3.20394	3.94136	22525	338	208	10	4.80769	1.48333	1634|1803|3371|3675|3909|3914|4629|6696|7148|7177	DCN|DPP4|TNC|ITGA3|LAMA3|LAMB3|MYH11|SPP1|TNXB|TPSAB1	-1.34724	10	0	0	-8.28567	39.3794
GO:0043062	GO Biological Processes	extracellular structure organization	-2.89639	3.19449	3.93035	22525	339	208	10	4.80769	1.48333	1634|1803|3371|3675|3909|3914|4629|6696|7148|7177	DCN|DPP4|TNC|ITGA3|LAMA3|LAMB3|MYH11|SPP1|TNXB|TPSAB1	-1.34112	10	0	0	-8.28567	39.3794
GO:0072686	GO Cellular Components	mitotic spindle	-2.82703	6.01629	4.60339	22525	90	208	5	2.40385	1.06203	983|6790|10615|22974|29127	CDK1|AURKA|SPAG5|TPX2|RACGAP1	-1.29255	9	0	0	-8.29332	20.305
GO:0005875	GO Cellular Components	microtubule associated complex	-2.60537	4.42013	4.01631	22525	147	208	6	2.88462	1.16053	332|4133|6790|9928|10112|24137	BIRC5|MAP2|AURKA|KIF14|KIF20A|KIF4A	-1.13248	9	0	0	-8.29332	20.305
GO:0018108	GO Biological Processes	peptidyl-tyrosine phosphorylation	-2.57599	2.88782	3.55898	22525	375	208	10	4.80769	1.48333	374|1950|2066|2246|2322|3479|3481|5649|6776|9833	AREG|EGF|ERBB4|FGF1|FLT3|IGF1|IGF2|RELN|STAT5A|MELK	-1.10874	11	0	0	-8.14971	9.6979
hsa04114	KEGG Pathway	Oocyte meiosis	-7.66301	9.60666	9.27787	22525	124	208	11	5.28846	1.5518	367|891|983|995|3479|3708|5241|5347|6790|9133|151648	AR|CCNB1|CDK1|CDC25C|IGF1|ITPR1|PGR|PLK1|AURKA|CCNB2|SGO1	-4.90909	14	1	1	-7.66301	31.851
GO:0018212	GO Biological Processes	peptidyl-tyrosine modification	-2.55125	2.8649	3.53005	22525	378	208	10	4.80769	1.48333	374|1950|2066|2246|2322|3479|3481|5649|6776|9833	AREG|EGF|ERBB4|FGF1|FLT3|IGF1|IGF2|RELN|STAT5A|MELK	-1.08902	11	0	0	-8.14971	9.6979
hsa05224	KEGG Pathway	Breast cancer	-6.99019	8.2724	8.45193	22525	144	208	11	5.28846	1.5518	1870|1950|2099|2246|2353|3479|3725|5241|5295|6932|10683	E2F2|EGF|ESR1|FGF1|FOS|IGF1|JUN|PGR|PIK3R1|TCF7|DLL3	-4.3666	18	1	1	-6.99019	14.7673
hsa04914	KEGG Pathway	Progesterone-mediated oocyte maturation	-6.57532	10.1525	8.67574	22525	96	208	9	4.32692	1.41076	890|891|983|995|3479|5241|5295|5347|9133	CCNA2|CCNB1|CDK1|CDC25C|IGF1|PGR|PIK3R1|PLK1|CCNB2	-4.01867	14	0	0	-7.66301	31.851
GO:0000910	GO Biological Processes	cytokinesis	-6.16292	7.79088	7.75322	22525	139	208	10	4.80769	1.48333	1058|3925|5347|6790|9928|10112|24137|29127|54443|55165	CENPA|STMN1|PLK1|AURKA|KIF14|KIF20A|KIF4A|RACGAP1|ANLN|CEP55	-3.70456	12	0	0	-7.97199	18.4329
GO:0051054	GO Biological Processes	positive regulation of DNA metabolic process	-4.49767	5.06043	5.76177	22525	214	208	10	4.80769	1.48333	374|652|653|983|2305|3479|3725|4751|5888|79075	AREG|BMP4|BMP5|CDK1|FOXM1|IGF1|JUN|NEK2|RAD51|DSCC1	-2.51275	13	0	0	-7.76985	11.8138
GO:0000075	GO Biological Processes	cell cycle checkpoint	-4.34609	4.8562	5.58697	22525	223	208	10	4.80769	1.48333	701|891|983|995|1063|1111|5347|6664|6790|7153	BUB1B|CCNB1|CDK1|CDC25C|CENPF|CHEK1|PLK1|SOX11|AURKA|TOP2A	-2.40004	14	0	0	-7.66301	31.851
hsa04110	KEGG Pathway	Cell cycle	-5.6328	7.86	7.39499	22525	124	208	9	4.32692	1.41076	701|890|891|983|995|1111|1870|5347|9133	BUB1B|CCNA2|CCNB1|CDK1|CDC25C|CHEK1|E2F2|PLK1|CCNB2	-3.3321	14	0	0	-7.66301	31.851
GO:0044843	GO Biological Processes	cell cycle G1/S phase transition	-3.47523	3.79976	4.59212	22525	285	208	10	4.80769	1.48333	890|891|983|995|1033|2146|6241|6790|7298|9928	CCNA2|CCNB1|CDK1|CDC25C|CDKN3|EZH2|RRM2|AURKA|TYMS|KIF14	-1.74249	14	0	0	-7.66301	31.851
GO:0090287	GO Biological Processes	regulation of cellular response to growth factor stimulus	-3.84918	4.23021	5.01807	22525	256	208	10	4.80769	1.48333	652|1634|2246|2625|2627|3675|4435|6664|7049|26509	BMP4|DCN|FGF1|GATA3|GATA6|ITGA3|CITED1|SOX11|TGFBR3|MYOF	-2.01823	15	0	0	-7.33459	19.1106
GO:0006352	GO Biological Processes	DNA-templated transcription, initiation	-4.06447	4.4935	5.26391	22525	241	208	10	4.80769	1.48333	367|891|983|1602|1870|2099|2908|3725|5241|5468	AR|CCNB1|CDK1|DACH1|E2F2|ESR1|NR3C1|JUN|PGR|PPARG	-2.1856	16	0	0	-7.13554	54.1466
GO:0071383	GO Biological Processes	cellular response to steroid hormone stimulus	-3.82168	4.19741	4.98671	22525	258	208	10	4.80769	1.48333	358|367|652|2099|2322|2908|5241|5468|7035|167465	AQP1|AR|BMP4|ESR1|FLT3|NR3C1|PGR|PPARG|TFPI|ZNF366	-1.9985	16	0	0	-7.13554	54.1466
GO:0044420	GO Cellular Components	extracellular matrix component	-2.30149	4.55014	3.74863	22525	119	208	5	2.40385	1.06203	667|3371|3909|3914|7148	DST|TNC|LAMA3|LAMB3|TNXB	-0.907875	10	0	0	-8.28567	39.3794
GO:0046683	GO Biological Processes	response to organophosphorus	-6.4326	8.33025	8.09192	22525	130	208	10	4.80769	1.48333	358|374|1811|2353|2354|3725|4435|7298|10411|64805	AQP1|AREG|SLC26A3|FOS|FOSB|JUN|CITED1|TYMS|RAPGEF3|P2RY12	-3.90912	19	0	0	-6.92889	12.2596
GO:0009612	GO Biological Processes	response to mechanical stimulus	-4.56756	5.15682	5.84264	22525	210	208	10	4.80769	1.48333	358|891|1111|1634|2353|2354|3371|3725|5468|6387	AQP1|CCNB1|CHEK1|DCN|FOS|FOSB|TNC|JUN|PPARG|CXCL12	-2.56182	19	0	0	-6.92889	12.2596
GO:1901654	GO Biological Processes	response to ketone	-5.14917	6.01629	6.52327	22525	180	208	10	4.80769	1.48333	358|367|2353|2354|2908|4129|5468|6696|7049|7298	AQP1|AR|FOS|FOSB|NR3C1|MAOB|PPARG|SPP1|TGFBR3|TYMS	-2.97787	23	0	0	-6.13378	18.0489
GO:0030900	GO Biological Processes	forebrain development	-2.65194	2.95883	3.64753	22525	366	208	10	4.80769	1.48333	358|652|2066|2146|5013|5307|5649|6387|6926|9928	AQP1|BMP4|ERBB4|EZH2|OTX1|PITX1|RELN|CXCL12|TBX3|KIF14	-1.16752	28	0	0	-5.96424	6.01629
GO:0007411	GO Biological Processes	axon guidance	-4.28113	4.77063	5.51227	22525	227	208	10	4.80769	1.48333	214|2625|4804|4902|5295|5578|5649|6387|10381|10752	ALCAM|GATA3|NGFR|NRTN|PIK3R1|PRKCA|RELN|CXCL12|TUBB3|CHL1	-2.34674	30	0	0	-5.87114	4.77063
GO:0097485	GO Biological Processes	neuron projection guidance	-4.24917	4.72896	5.47557	22525	229	208	10	4.80769	1.48333	214|2625|4804|4902|5295|5578|5649|6387|10381|10752	ALCAM|GATA3|NGFR|NRTN|PIK3R1|PRKCA|RELN|CXCL12|TUBB3|CHL1	-2.32294	30	0	0	-5.87114	4.77063
GO:0010975	GO Biological Processes	regulation of neuron projection development	-2.52678	2.84234	3.5014	22525	381	208	10	4.80769	1.48333	1382|2625|3675|4133|4804|5649|5653|6387|6696|81618	CRABP2|GATA3|ITGA3|MAP2|NGFR|RELN|KLK6|CXCL12|SPP1|ITM2C	-1.07061	30	0	0	-5.87114	4.77063
GO:0006869	GO Biological Processes	lipid transport	-2.92521	3.22301	3.96351	22525	336	208	10	4.80769	1.48333	185|213|1066|1191|1950|5243|5468|6696|8714|10351	AGTR1|ALB|CES1|CLU|EGF|ABCB1|PPARG|SPP1|ABCC3|ABCA8	-1.35748	31	0	0	-5.84335	9.02444
GO:0010876	GO Biological Processes	lipid localization	-2.62633	2.93478	3.61772	22525	369	208	10	4.80769	1.48333	185|213|1066|1191|1950|5243|5468|6696|8714|10351	AGTR1|ALB|CES1|CLU|EGF|ABCB1|PPARG|SPP1|ABCC3|ABCA8	-1.14656	31	0	0	-5.84335	9.02444
GO:0003007	GO Biological Processes	heart morphogenesis	-4.09445	4.5311	5.29821	22525	239	208	10	4.80769	1.48333	652|653|1901|2625|2627|3725|6664|6926|7049|7122	BMP4|BMP5|S1PR1|GATA3|GATA6|JUN|SOX11|TBX3|TGFBR3|CLDN5	-2.20778	40	0	0	-5.21926	16.244
GO:0045165	GO Biological Processes	cell fate commitment	-3.89094	4.28037	5.0657	22525	253	208	10	4.80769	1.48333	367|652|2066|2625|2627|4909|5307|5468|6926|25803	AR|BMP4|ERBB4|GATA3|GATA6|NTF4|PITX1|PPARG|TBX3|SPDEF	-2.04992	40	0	0	-5.21926	16.244
GO:0032147	GO Biological Processes	activation of protein kinase activity	-3.06448	3.36315	4.12334	22525	322	208	10	4.80769	1.48333	154|408|652|983|1847|1950|2246|3479|9928|22974	ADRB2|ARRB1|BMP4|CDK1|DUSP5|EGF|FGF1|IGF1|KIF14|TPX2	-1.45122	41	0	0	-5.1775	4.54377
GO:0032103	GO Biological Processes	positive regulation of response to external stimulus	-3.53611	3.86762	4.66144	22525	280	208	10	4.80769	1.48333	185|1901|2152|2167|2277|2920|5578|5733|6387|9547	AGTR1|S1PR1|F3|FABP4|VEGFD|CXCL2|PRKCA|PTGER3|CXCL12|CXCL14	-1.79162	42	0	0	-5.05253	17.3269
GO:1903829	GO Biological Processes	positive regulation of cellular protein localization	-2.43161	2.75555	3.38951	22525	393	208	10	4.80769	1.48333	652|983|1950|2066|3479|3675|4804|5295|5347|22885	BMP4|CDK1|EGF|ERBB4|IGF1|ITGA3|NGFR|PIK3R1|PLK1|ABLIM3	-1.00299	46	0	0	-4.82395	11.107
GO:0051047	GO Biological Processes	positive regulation of secretion	-2.51062	2.8275	3.48245	22525	383	208	10	4.80769	1.48333	247|358|408|2625|3479|6387|6664|6696|10874|55655	ALOX15B|AQP1|ARRB1|GATA3|IGF1|CXCL12|SOX11|SPP1|NMU|NLRP2	-1.05989	49	0	0	-4.67524	3.86762
GO:0016773	GO Molecular Functions	phosphotransferase activity, alcohol group as acceptor	-5.40405	3.03497	5.60273	22525	785	208	22	10.5769	2.13242	701|890|891|983|1111|1950|2066|2246|2322|4638|4751|5295|5347|5578|6776|6790|7049|9133|9833|26353|55351|55872	BUB1B|CCNA2|CCNB1|CDK1|CHEK1|EGF|ERBB4|FGF1|FLT3|MYLK|NEK2|PIK3R1|PLK1|PRKCA|STAT5A|AURKA|TGFBR3|CCNB2|MELK|HSPB8|STK32B|PBK	-3.1784	24	0	0	-6.11429	3.48263
GO:0050708	GO Biological Processes	regulation of protein secretion	-2.19726	2.54808	3.11048	22525	425	208	10	4.80769	1.48333	247|408|1803|2625|3479|3708|5578|10411|10874|55655	ALOX15B|ARRB1|DPP4|GATA3|IGF1|ITPR1|PRKCA|RAPGEF3|NMU|NLRP2	-0.836512	49	0	0	-4.67524	3.86762
GO:0002791	GO Biological Processes	regulation of peptide secretion	-2.0128	2.39058	2.88643	22525	453	208	10	4.80769	1.48333	247|408|1803|2625|3479|3708|5578|10411|10874|55655	ALOX15B|ARRB1|DPP4|GATA3|IGF1|ITPR1|PRKCA|RAPGEF3|NMU|NLRP2	-0.691676	49	0	0	-4.67524	3.86762
GO:0051056	GO Biological Processes	regulation of small GTPase mediated signal transduction	-3.19053	3.49333	4.26751	22525	310	208	10	4.80769	1.48333	408|2305|3479|3675|3925|5649|9824|9928|23092|29127	ARRB1|FOXM1|IGF1|ITGA3|STMN1|RELN|ARHGAP11A|KIF14|ARHGAP26|RACGAP1	-1.53955	57	0	0	-4.10941	3.49333
GO:0045171	GO Cellular Components	intercellular bridge	-4.84956	11.3993	7.58919	22525	57	208	6	2.88462	1.16053	2944|2946|10112|22974|24137|55165	GSTM1|GSTM2|KIF20A|TPX2|KIF4A|CEP55	-2.77132	12	0	0	-7.97199	18.4329
GO:0032153	GO Cellular Components	cell division site	-4.59714	10.3136	7.14665	22525	63	208	6	2.88462	1.16053	4638|10112|29127|51474|54443|55165	MYLK|KIF20A|RACGAP1|LIMA1|ANLN|CEP55	-2.5816	12	0	0	-7.97199	18.4329
GO:0032155	GO Cellular Components	cell division site part	-4.59714	10.3136	7.14665	22525	63	208	6	2.88462	1.16053	4638|10112|29127|51474|54443|55165	MYLK|KIF20A|RACGAP1|LIMA1|ANLN|CEP55	-2.5816	12	0	0	-7.97199	18.4329
GO:0032154	GO Cellular Components	cleavage furrow	-3.81541	9.84484	6.34025	22525	55	208	5	2.40385	1.06203	4638|10112|29127|51474|55165	MYLK|KIF20A|RACGAP1|LIMA1|CEP55	-1.9985	12	0	0	-7.97199	18.4329
GO:0097610	GO Cellular Components	cell surface furrow	-3.81541	9.84484	6.34025	22525	55	208	5	2.40385	1.06203	4638|10112|29127|51474|55165	MYLK|KIF20A|RACGAP1|LIMA1|CEP55	-1.9985	12	0	0	-7.97199	18.4329
GO:0001666	GO Biological Processes	response to hypoxia	-2.88686	3.1851	3.91937	22525	340	208	10	4.80769	1.48333	358|890|891|1803|2277|2627|3708|6387|6923|7049	AQP1|CCNA2|CCNB1|DPP4|VEGFD|GATA6|ITPR1|CXCL12|ELOB|TGFBR3	-1.33296	62	0	0	-3.85391	14.937
GO:0036293	GO Biological Processes	response to decreased oxygen levels	-2.81199	3.11188	3.83304	22525	348	208	10	4.80769	1.48333	358|890|891|1803|2277|2627|3708|6387|6923|7049	AQP1|CCNA2|CCNB1|DPP4|VEGFD|GATA6|ITPR1|CXCL12|ELOB|TGFBR3	-1.28232	62	0	0	-3.85391	14.937
GO:0032496	GO Biological Processes	response to lipopolysaccharide	-3.17978	3.4821	4.25522	22525	311	208	10	4.80769	1.48333	1634|2353|2920|3725|4129|4435|4804|5578|6403|7035	DCN|FOS|CXCL2|JUN|MAOB|CITED1|NGFR|PRKCA|SELP|TFPI	-1.53221	66	0	0	-3.74141	9.49941
GO:0002237	GO Biological Processes	response to molecule of bacterial origin	-3.00381	3.30162	4.05378	22525	328	208	10	4.80769	1.48333	1634|2353|2920|3725|4129|4435|4804|5578|6403|7035	DCN|FOS|CXCL2|JUN|MAOB|CITED1|NGFR|PRKCA|SELP|TFPI	-1.40824	66	0	0	-3.74141	9.49941
GO:0007568	GO Biological Processes	aging	-3.40398	3.72142	4.51097	22525	291	208	10	4.80769	1.48333	983|1111|1634|2305|2353|3725|3861|4311|6926|7298	CDK1|CHEK1|DCN|FOXM1|FOS|JUN|KRT14|MME|TBX3|TYMS	-1.69145	73	1	1	-3.40398	5.20641
GO:0048511	GO Biological Processes	rhythmic process	-3.16907	3.47094	4.24299	22525	312	208	10	4.80769	1.48333	408|2099|2146|3725|4804|5241|5468|7153|7298|10874	ARRB1|ESR1|EZH2|JUN|NGFR|PGR|PPARG|TOP2A|TYMS|NMU	-1.52504	79	1	1	-3.16907	3.90749
GO:0001933	GO Biological Processes	negative regulation of protein phosphorylation	-2.19726	2.54808	3.11048	22525	425	208	10	4.80769	1.48333	408|652|891|1634|1847|2167|2305|3725|5347|55872	ARRB1|BMP4|CCNB1|DCN|DUSP5|FABP4|FOXM1|JUN|PLK1|PBK	-0.836512	88	0	0	-2.90316	2.68155
hsa04010	KEGG Pathway	MAPK signaling pathway	-3.19774	3.82212	4.37544	22525	255	208	9	4.32692	1.41076	408|1847|1950|2246|2353|3725|3925|4909|5578	ARRB1|DUSP5|EGF|FGF1|FOS|JUN|STMN1|NTF4|PRKCA	-1.54332	41	0	0	-5.1775	4.54377
hsa04060	KEGG Pathway	Cytokine-cytokine receptor interaction	-3.02212	3.60978	4.16493	22525	270	208	9	4.32692	1.41076	1950|2277|2322|2920|3977|4804|6387|8743|9547	EGF|VEGFD|FLT3|CXCL2|LIFR|NGFR|CXCL12|TNFSF10|CXCL14	-1.42201	42	0	0	-5.05253	17.3269
GO:0004672	GO Molecular Functions	protein kinase activity	-6.11429	3.48263	6.21529	22525	653	208	21	10.0962	2.08899	701|890|891|983|1111|1950|2066|2246|2322|4638|4751|5347|5578|6776|6790|7049|9133|9833|26353|55351|55872	BUB1B|CCNA2|CCNB1|CDK1|CHEK1|EGF|ERBB4|FGF1|FLT3|MYLK|NEK2|PLK1|PRKCA|STAT5A|AURKA|TGFBR3|CCNB2|MELK|HSPB8|STK32B|PBK	-3.66679	24	1	1	-6.11429	3.48263
GO:0007062	GO Biological Processes	sister chromatid cohesion	-5.35429	7.27343	7.03165	22525	134	208	9	4.32692	1.41076	332|701|1058|1063|5347|55839|79019|79075|151648	BIRC5|BUB1B|CENPA|CENPF|PLK1|CENPN|CENPM|DSCC1|SGO1	-3.13818	1	0	0	-16.3911	39.3794
hsa05161	KEGG Pathway	Hepatitis B	-4.22609	6.01629	5.8299	22525	144	208	8	3.84615	1.33341	332|890|1870|2353|3725|5295|5578|6776	BIRC5|CCNA2|E2F2|FOS|JUN|PIK3R1|PRKCA|STAT5A	-2.30786	18	0	0	-6.99019	14.7673
hsa05166	KEGG Pathway	HTLV-I infection	-2.56907	3.38416	3.70376	22525	256	208	8	3.84615	1.33341	701|1111|1870|2353|3725|5295|6776|9133	BUB1B|CHEK1|E2F2|FOS|JUN|PIK3R1|STAT5A|CCNB2	-1.10462	18	0	0	-6.99019	14.7673
GO:0043161	GO Biological Processes	proteasome-mediated ubiquitin-dependent protein catabolic process	-2.00862	2.53153	2.9262	22525	385	208	9	4.32692	1.41076	408|701|891|983|1191|5347|6790|9928|55872	ARRB1|BUB1B|CCNB1|CDK1|CLU|PLK1|AURKA|KIF14|PBK	-0.689265	1	0	0	-16.3911	39.3794
GO:0001936	GO Biological Processes	regulation of endothelial cell proliferation	-5.38104	7.32812	7.06627	22525	133	208	9	4.32692	1.41076	652|2152|2277|3725|4804|5468|5578|6387|6776	BMP4|F3|VEGFD|JUN|NGFR|PPARG|PRKCA|CXCL12|STAT5A	-3.15859	2	0	0	-13.3931	8.81457
GO:0001935	GO Biological Processes	endothelial cell proliferation	-4.97901	6.5412	6.55153	22525	149	208	9	4.32692	1.41076	652|2152|2277|3725|4804|5468|5578|6387|6776	BMP4|F3|VEGFD|JUN|NGFR|PPARG|PRKCA|CXCL12|STAT5A	-2.86261	2	0	0	-13.3931	8.81457
hsa05205	KEGG Pathway	Proteoglycans in cancer	-3.20839	4.26772	4.51505	22525	203	208	8	3.84615	1.33341	1634|2066|2099|3479|3481|3708|5295|5578	DCN|ERBB4|ESR1|IGF1|IGF2|ITPR1|PIK3R1|PRKCA	-1.55224	45	0	0	-4.92866	27.0733
GO:0010632	GO Biological Processes	regulation of epithelial cell migration	-3.62129	4.37058	4.88339	22525	223	208	9	4.32692	1.41076	652|1634|2246|2625|3675|3725|5468|5578|6776	BMP4|DCN|FGF1|GATA3|ITGA3|JUN|PPARG|PRKCA|STAT5A	-1.85637	2	0	0	-13.3931	8.81457
GO:0035265	GO Biological Processes	organ growth	-4.50245	5.69965	5.95555	22525	171	208	9	4.32692	1.41076	367|891|983|1901|2066|2099|2627|3479|7049	AR|CCNB1|CDK1|S1PR1|ERBB4|ESR1|GATA6|IGF1|TGFBR3	-2.51568	4	0	0	-10.2759	15.4705
GO:0051146	GO Biological Processes	striated muscle cell differentiation	-2.95542	3.5313	4.08488	22525	276	208	9	4.32692	1.41076	652|891|983|2146|2627|3479|4629|6926|26509	BMP4|CCNB1|CDK1|EZH2|GATA6|IGF1|MYH11|TBX3|MYOF	-1.37831	4	0	0	-10.2759	15.4705
GO:0002064	GO Biological Processes	epithelial cell development	-3.91089	4.77764	5.23258	22525	204	208	9	4.32692	1.41076	367|652|653|2099|5241|7122|7298|10411|25803	AR|BMP4|BMP5|ESR1|PGR|CLDN5|TYMS|RAPGEF3|SPDEF	-2.06411	6	0	0	-10.0583	4.77764
GO:0045137	GO Biological Processes	development of primary sexual characteristics	-3.66492	4.43018	4.93587	22525	220	208	9	4.32692	1.41076	367|408|1602|2099|2175|2625|2627|5241|8743	AR|ARRB1|DACH1|ESR1|FANCA|GATA3|GATA6|PGR|TNFSF10	-1.88528	7	0	0	-8.65269	28.4982
GO:0007052	GO Biological Processes	mitotic spindle organization	-5.93856	8.54947	7.80144	22525	114	208	9	4.32692	1.41076	332|891|3925|4751|5347|6790|22974|24137|29127	BIRC5|CCNB1|STMN1|NEK2|PLK1|AURKA|TPX2|KIF4A|RACGAP1	-3.53588	9	0	0	-8.29332	20.305
GO:1901988	GO Biological Processes	negative regulation of cell cycle phase transition	-3.27179	3.91421	4.46415	22525	249	208	9	4.32692	1.41076	701|891|983|995|1063|1111|2146|5347|6790	BUB1B|CCNB1|CDK1|CDC25C|CENPF|CHEK1|EZH2|PLK1|AURKA	-1.59704	14	0	0	-7.66301	31.851
GO:0000082	GO Biological Processes	G1/S transition of mitotic cell cycle	-3.06768	3.66406	4.21957	22525	266	208	9	4.32692	1.41076	891|983|995|1033|2146|6241|6790|7298|9928	CCNB1|CDK1|CDC25C|CDKN3|EZH2|RRM2|AURKA|TYMS|KIF14	-1.45363	14	0	0	-7.66301	31.851
GO:0072331	GO Biological Processes	signal transduction by p53 class mediator	-2.99967	3.58323	4.138	22525	272	208	9	4.32692	1.41076	891|983|995|1111|1870|2305|6790|9156|22974	CCNB1|CDK1|CDC25C|CHEK1|E2F2|FOXM1|AURKA|EXO1|TPX2	-1.40711	14	0	0	-7.66301	31.851
GO:0006367	GO Biological Processes	transcription initiation from RNA polymerase II promoter	-4.25408	5.29695	5.65008	22525	184	208	9	4.32692	1.41076	367|891|983|1602|1870|2099|2908|5241|5468	AR|CCNB1|CDK1|DACH1|E2F2|ESR1|NR3C1|PGR|PPARG	-2.32623	16	0	0	-7.13554	54.1466
GO:0030522	GO Biological Processes	intracellular receptor signaling pathway	-2.8589	3.41979	3.96889	22525	285	208	9	4.32692	1.41076	247|367|1382|2099|2146|2908|5241|5468|167465	ALOX15B|AR|CRABP2|ESR1|EZH2|NR3C1|PGR|PPARG|ZNF366	-1.31551	16	0	0	-7.13554	54.1466
GO:0000977	GO Molecular Functions	RNA polymerase II regulatory region sequence-specific DNA binding	-5.72803	3.42159	5.96617	22525	633	208	20	9.61538	2.04408	367|1870|2019|2099|2146|2305|2353|2354|2625|2627|2908|3195|3725|4601|5013|5241|5307|6664|6926|27022	AR|E2F2|EN1|ESR1|EZH2|FOXM1|FOS|FOSB|GATA3|GATA6|NR3C1|TLX1|JUN|MXI1|OTX1|PGR|PITX1|SOX11|TBX3|FOXD3	-3.40717	17	0	0	-7.0766	7.34192
GO:0071496	GO Biological Processes	cellular response to external stimulus	-2.67757	3.21663	3.75025	22525	303	208	9	4.32692	1.41076	213|358|875|1111|2353|3371|3725|5468|64805	ALB|AQP1|CBS|CHEK1|FOS|TNC|JUN|PPARG|P2RY12	-1.18431	19	0	0	-6.92889	12.2596
GO:0010038	GO Biological Processes	response to metal ion	-2.47494	2.99889	3.50421	22525	325	208	9	4.32692	1.41076	358|891|983|2167|2353|2354|3725|3861|4129	AQP1|CCNB1|CDK1|FABP4|FOS|FOSB|JUN|KRT14|MAOB	-1.03488	19	0	0	-6.92889	12.2596
GO:0006323	GO Biological Processes	DNA packaging	-3.81593	4.64114	5.11782	22525	210	208	9	4.32692	1.41076	891|983|1058|3024|7153|10051|55355|55839|79019	CCNB1|CDK1|CENPA|HIST1H1A|TOP2A|SMC4|HJURP|CENPN|CENPM	-1.9985	35	0	0	-5.43822	13.1265
GO:0065004	GO Biological Processes	protein-DNA complex assembly	-3.32245	3.97812	4.52485	22525	245	208	9	4.32692	1.41076	1058|1063|1602|2099|3024|5888|55355|55839|79019	CENPA|CENPF|DACH1|ESR1|HIST1H1A|RAD51|HJURP|CENPN|CENPM	-1.63578	35	0	0	-5.43822	13.1265
GO:0071824	GO Biological Processes	protein-DNA complex subunit organization	-2.95542	3.5313	4.08488	22525	276	208	9	4.32692	1.41076	1058|1063|1602|2099|3024|5888|55355|55839|79019	CENPA|CENPF|DACH1|ESR1|HIST1H1A|RAD51|HJURP|CENPN|CENPM	-1.37831	35	0	0	-5.43822	13.1265
GO:0018209	GO Biological Processes	peptidyl-serine modification	-2.65833	3.19554	3.72697	22525	305	208	9	4.32692	1.41076	408|891|983|1634|5347|5578|6790|10411|55351	ARRB1|CCNB1|CDK1|DCN|PLK1|PRKCA|AURKA|RAPGEF3|STK32B	-1.17216	37	0	0	-5.29536	23.2057
GO:0042063	GO Biological Processes	gliogenesis	-3.18562	3.80719	4.36091	22525	256	208	9	4.32692	1.41076	374|983|1191|2146|5468|5649|6664|64805|147495	AREG|CDK1|CLU|EZH2|PPARG|RELN|SOX11|P2RY12|APCDD1	-1.53549	39	0	0	-5.24958	9.84484
GO:0043406	GO Biological Processes	positive regulation of MAP kinase activity	-3.0908	3.69182	4.24729	22525	264	208	9	4.32692	1.41076	408|652|983|1847|1950|2146|2246|2322|3479	ARRB1|BMP4|CDK1|DUSP5|EGF|EZH2|FGF1|FLT3|IGF1	-1.46881	41	0	0	-5.1775	4.54377
GO:0043405	GO Biological Processes	regulation of MAP kinase activity	-2.3474	2.86659	3.34807	22525	340	208	9	4.32692	1.41076	408|652|983|1847|1950|2146|2246|2322|3479	ARRB1|BMP4|CDK1|DUSP5|EGF|EZH2|FGF1|FLT3|IGF1	-0.943723	41	0	0	-5.1775	4.54377
GO:0030856	GO Biological Processes	regulation of epithelial cell differentiation	-5.05042	6.67561	6.6421	22525	146	208	9	4.32692	1.41076	247|652|2146|2625|4435|6820|6926|7122|8842	ALOX15B|BMP4|EZH2|GATA3|CITED1|SULT2B1|TBX3|CLDN5|PROM1	-2.91789	43	1	1	-5.05042	14.1252
GO:0007159	GO Biological Processes	leukocyte cell-cell adhesion	-2.1295	2.64848	3.07814	22525	368	208	9	4.32692	1.41076	652|1803|2175|2625|3479|3481|5295|6387|6403	BMP4|DPP4|FANCA|GATA3|IGF1|IGF2|PIK3R1|CXCL12|SELP	-0.782967	45	0	0	-4.92866	27.0733
GO:1900180	GO Biological Processes	regulation of protein localization to nucleus	-3.6503	4.41013	4.91827	22525	221	208	9	4.32692	1.41076	652|983|1950|2066|3479|4601|4804|5295|5347	BMP4|CDK1|EGF|ERBB4|IGF1|MXI1|NGFR|PIK3R1|PLK1	-1.87523	46	0	0	-4.82395	11.107
GO:0043491	GO Biological Processes	protein kinase B signaling	-3.30969	3.96195	4.50956	22525	246	208	9	4.32692	1.41076	1950|2066|2152|2246|2625|3479|3481|5295|64805	EGF|ERBB4|F3|FGF1|GATA3|IGF1|IGF2|PIK3R1|P2RY12	-1.62672	46	0	0	-4.82395	11.107
GO:0034504	GO Biological Processes	protein localization to nucleus	-2.10758	2.62706	3.05071	22525	371	208	9	4.32692	1.41076	652|983|1950|2066|3479|4601|4804|5295|5347	BMP4|CDK1|EGF|ERBB4|IGF1|MXI1|NGFR|PIK3R1|PLK1	-0.767372	46	0	0	-4.82395	11.107
GO:0046883	GO Biological Processes	regulation of hormone secretion	-3.10245	3.70585	4.26125	22525	263	208	9	4.32692	1.41076	185|408|1803|3708|5578|6664|6696|10411|10874	AGTR1|ARRB1|DPP4|ITPR1|PRKCA|SOX11|SPP1|RAPGEF3|NMU	-1.47885	49	0	0	-4.67524	3.86762
GO:1903532	GO Biological Processes	positive regulation of secretion by cell	-2.21217	2.73008	3.18108	22525	357	208	9	4.32692	1.41076	247|408|2625|3479|6387|6664|6696|10874|55655	ALOX15B|ARRB1|GATA3|IGF1|CXCL12|SOX11|SPP1|NMU|NLRP2	-0.846837	49	0	0	-4.67524	3.86762
GO:1901653	GO Biological Processes	cellular response to peptide	-2.29057	2.80876	3.27809	22525	347	208	9	4.32692	1.41076	154|185|890|3479|3481|4804|5295|5468|6776	ADRB2|AGTR1|CCNA2|IGF1|IGF2|NGFR|PIK3R1|PPARG|STAT5A	-0.898816	50	0	0	-4.67228	3.29409
GO:0051271	GO Biological Processes	negative regulation of cellular component movement	-2.69699	3.238	3.77372	22525	301	208	9	4.32692	1.41076	247|653|1602|1634|2066|2625|5468|6387|7049	ALOX15B|BMP5|DACH1|DCN|ERBB4|GATA3|PPARG|CXCL12|TGFBR3	-1.19954	61	0	0	-3.99038	3.238
GO:0050890	GO Biological Processes	cognition	-2.99967	3.58323	4.138	22525	272	208	9	4.32692	1.41076	2019|2353|3675|3725|4909|5649|6484|7122|10752	EN1|FOS|ITGA3|JUN|NTF4|RELN|ST3GAL4|CLDN5|CHL1	-1.40711	65	0	0	-3.76423	5.5535
GO:1901214	GO Biological Processes	regulation of neuron death	-2.92279	3.49333	4.04569	22525	279	208	9	4.32692	1.41076	1191|2019|2353|2625|3725|4435|4909|9928|10752	CLU|EN1|FOS|GATA3|JUN|CITED1|NTF4|KIF14|CHL1	-1.35748	65	0	0	-3.76423	5.5535
GO:0071560	GO Biological Processes	cellular response to transforming growth factor beta stimulus	-3.59261	4.33173	4.84892	22525	225	208	9	4.32692	1.41076	2353|2908|3675|3725|4053|4435|6664|7049|7122	FOS|NR3C1|ITGA3|JUN|LTBP2|CITED1|SOX11|TGFBR3|CLDN5	-1.83541	66	0	0	-3.74141	9.49941
GO:0071559	GO Biological Processes	response to transforming growth factor beta	-3.5362	4.25607	4.78117	22525	229	208	9	4.32692	1.41076	2353|2908|3675|3725|4053|4435|6664|7049|7122	FOS|NR3C1|ITGA3|JUN|LTBP2|CITED1|SOX11|TGFBR3|CLDN5	-1.79162	66	0	0	-3.74141	9.49941
GO:0001012	GO Molecular Functions	RNA polymerase II regulatory region DNA binding	-5.72803	3.42159	5.96617	22525	633	208	20	9.61538	2.04408	367|1870|2019|2099|2146|2305|2353|2354|2625|2627|2908|3195|3725|4601|5013|5241|5307|6664|6926|27022	AR|E2F2|EN1|ESR1|EZH2|FOXM1|FOS|FOSB|GATA3|GATA6|NR3C1|TLX1|JUN|MXI1|OTX1|PGR|PITX1|SOX11|TBX3|FOXD3	-3.40717	17	0	0	-7.0766	7.34192
GO:0006936	GO Biological Processes	muscle contraction	-2.25097	2.76886	3.22916	22525	352	208	9	4.32692	1.41076	154|1264|2946|4629|4638|5733|6330|10874|26509	ADRB2|CNN1|GSTM2|MYH11|MYLK|PTGER3|SCN4B|NMU|MYOF	-0.872706	71	0	0	-3.53233	16.244
GO:0043270	GO Biological Processes	positive regulation of ion transport	-3.38729	4.061	4.60255	22525	240	208	9	4.32692	1.41076	154|2946|4638|5243|5649|6271|6330|6387|64805	ADRB2|GSTM2|MYLK|ABCB1|RELN|S100A1|SCN4B|CXCL12|P2RY12	-1.68063	76	1	1	-3.38729	10.1525
GO:0010959	GO Biological Processes	regulation of metal ion transport	-2.21986	2.73775	3.19063	22525	356	208	9	4.32692	1.41076	154|1950|2946|4638|6271|6330|6387|64805|79026	ADRB2|EGF|GSTM2|MYLK|S100A1|SCN4B|CXCL12|P2RY12|AHNAK	-0.852436	76	0	0	-3.38729	10.1525
GO:0009410	GO Biological Processes	response to xenobiotic stimulus	-3.04479	3.63671	4.19212	22525	268	208	9	4.32692	1.41076	358|890|1066|2354|2908|2944|2946|5468|6776	AQP1|CCNA2|CES1|FOSB|NR3C1|GSTM1|GSTM2|PPARG|STAT5A	-1.43777	83	0	0	-3.05614	9.84484
GO:0051348	GO Biological Processes	negative regulation of transferase activity	-2.09311	2.61297	3.03258	22525	373	208	9	4.32692	1.41076	652|701|891|983|1634|1847|2167|5347|5468	BMP4|BUB1B|CCNB1|CDK1|DCN|DUSP5|FABP4|PLK1|PPARG	-0.75499	88	0	0	-2.90316	2.68155
GO:0000307	GO Cellular Components	cyclin-dependent protein kinase holoenzyme complex	-2.19442	7.9239	4.28393	22525	41	208	3	1.44231	0.82669	890|891|983	CCNA2|CCNB1|CDK1	-0.835768	14	0	0	-7.66301	31.851
GO:0051983	GO Biological Processes	regulation of chromosome segregation	-5.54936	9.11943	7.65613	22525	95	208	8	3.84615	1.33341	701|891|1063|4288|4751|5347|10615|29127	BUB1B|CCNB1|CENPF|MKI67|NEK2|PLK1|SPAG5|RACGAP1	-3.26892	1	0	0	-16.3911	39.3794
GO:0140013	GO Biological Processes	meiotic nuclear division	-3.65572	4.979	5.08671	22525	174	208	8	3.84615	1.33341	701|2175|5347|5888|6790|7153|10051|151648	BUB1B|FANCA|PLK1|RAD51|AURKA|TOP2A|SMC4|SGO1	-1.87838	1	0	0	-16.3911	39.3794
GO:0031398	GO Biological Processes	positive regulation of protein ubiquitination	-3.52358	4.76014	4.91706	22525	182	208	8	3.84615	1.33341	154|408|701|891|983|1191|1950|5347	ADRB2|ARRB1|BUB1B|CCNB1|CDK1|CLU|EGF|PLK1	-1.78421	1	0	0	-16.3911	39.3794
GO:1903046	GO Biological Processes	meiotic cell cycle process	-3.46017	4.65778	4.83591	22525	186	208	8	3.84615	1.33341	701|2175|5347|5888|6790|7153|10051|151648	BUB1B|FANCA|PLK1|RAD51|AURKA|TOP2A|SMC4|SGO1	-1.73052	1	0	0	-16.3911	39.3794
GO:0010389	GO Biological Processes	regulation of G2/M transition of mitotic cell cycle	-3.27963	4.37549	4.60564	22525	198	208	8	3.84615	1.33341	891|983|1063|4751|5347|6790|9928|22974	CCNB1|CDK1|CENPF|NEK2|PLK1|AURKA|KIF14|TPX2	-1.60307	1	0	0	-16.3911	39.3794
GO:1903322	GO Biological Processes	positive regulation of protein modification by small protein conjugation or removal	-3.2652	4.3535	4.58728	22525	199	208	8	3.84615	1.33341	154|408|701|891|983|1191|1950|5347	ADRB2|ARRB1|BUB1B|CCNB1|CDK1|CLU|EGF|PLK1	-1.59136	1	0	0	-16.3911	39.3794
GO:0042787	GO Biological Processes	protein ubiquitination involved in ubiquitin-dependent protein catabolic process	-3.0331	4.01086	4.29254	22525	216	208	8	3.84615	1.33341	701|891|983|1191|1950|5347|6790|29128	BUB1B|CCNB1|CDK1|CLU|EGF|PLK1|AURKA|UHRF1	-1.42917	1	0	0	-16.3911	39.3794
GO:1903050	GO Biological Processes	regulation of proteolysis involved in cellular protein catabolic process	-2.5484	3.35793	3.67745	22525	258	208	8	3.84615	1.33341	701|891|983|1191|1950|5347|6790|55872	BUB1B|CCNB1|CDK1|CLU|EGF|PLK1|AURKA|PBK	-1.08673	1	0	0	-16.3911	39.3794
GO:0031396	GO Biological Processes	regulation of protein ubiquitination	-2.48767	3.28161	3.60005	22525	264	208	8	3.84615	1.33341	154|408|701|891|983|1191|1950|5347	ADRB2|ARRB1|BUB1B|CCNB1|CDK1|CLU|EGF|PLK1	-1.04459	1	0	0	-16.3911	39.3794
GO:1903362	GO Biological Processes	regulation of cellular protein catabolic process	-2.289	3.03981	3.34566	22525	285	208	8	3.84615	1.33341	701|891|983|1191|1950|5347|6790|55872	BUB1B|CCNB1|CDK1|CLU|EGF|PLK1|AURKA|PBK	-0.898816	1	0	0	-16.3911	39.3794
GO:1903320	GO Biological Processes	regulation of protein modification by small protein conjugation or removal	-2.24464	2.9874	3.28853	22525	290	208	8	3.84615	1.33341	154|408|701|891|983|1191|1950|5347	ADRB2|ARRB1|BUB1B|CCNB1|CDK1|CLU|EGF|PLK1	-0.869567	1	0	0	-16.3911	39.3794
GO:0043542	GO Biological Processes	endothelial cell migration	-3.19441	4.24679	4.49728	22525	204	208	8	3.84615	1.33341	652|1634|1803|2246|2625|5468|5578|6776	BMP4|DCN|DPP4|FGF1|GATA3|PPARG|PRKCA|STAT5A	-1.54171	2	0	0	-13.3931	8.81457
GO:1902105	GO Biological Processes	regulation of leukocyte differentiation	-2.60048	3.42429	3.74371	22525	253	208	8	3.84615	1.33341	652|2175|2353|2625|3149|3725|5295|5578	BMP4|FANCA|FOS|GATA3|HMGB3|JUN|PIK3R1|PRKCA	-1.12815	2	0	0	-13.3931	8.81457
GO:0016202	GO Biological Processes	regulation of striated muscle tissue development	-4.24751	6.05836	5.85821	22525	143	208	8	3.84615	1.33341	652|891|983|1063|2066|2627|3479|7049	BMP4|CCNB1|CDK1|CENPF|ERBB4|GATA6|IGF1|TGFBR3	-2.32288	4	0	0	-10.2759	15.4705
GO:1901861	GO Biological Processes	regulation of muscle tissue development	-4.20486	5.9748	5.80185	22525	145	208	8	3.84615	1.33341	652|891|983|1063|2066|2627|3479|7049	BMP4|CCNB1|CDK1|CENPF|ERBB4|GATA6|IGF1|TGFBR3	-2.29008	4	0	0	-10.2759	15.4705
GO:0048634	GO Biological Processes	regulation of muscle organ development	-4.1629	5.89351	5.74652	22525	147	208	8	3.84615	1.33341	652|891|983|1063|2066|2627|3479|7049	BMP4|CCNB1|CDK1|CENPF|ERBB4|GATA6|IGF1|TGFBR3	-2.26023	4	0	0	-10.2759	15.4705
GO:0035051	GO Biological Processes	cardiocyte differentiation	-4.14217	5.85369	5.71924	22525	148	208	8	3.84615	1.33341	652|891|983|2627|3479|4629|6926|7049	BMP4|CCNB1|CDK1|GATA6|IGF1|MYH11|TBX3|TGFBR3	-2.24255	4	0	0	-10.2759	15.4705
GO:0048639	GO Biological Processes	positive regulation of developmental growth	-3.65572	4.979	5.08671	22525	174	208	8	3.84615	1.33341	891|983|1382|2066|2627|3479|6387|7049	CCNB1|CDK1|CRABP2|ERBB4|GATA6|IGF1|CXCL12|TGFBR3	-1.87838	4	0	0	-10.2759	15.4705
GO:0045927	GO Biological Processes	positive regulation of growth	-2.57948	3.39744	3.71701	22525	255	208	8	3.84615	1.33341	891|983|1382|2066|2627|3479|6387|7049	CCNB1|CDK1|CRABP2|ERBB4|GATA6|IGF1|CXCL12|TGFBR3	-1.11168	4	0	0	-10.2759	15.4705
GO:0046661	GO Biological Processes	male sex differentiation	-3.92469	5.44872	5.4347	22525	159	208	8	3.84615	1.33341	367|653|2099|2175|2625|2627|6926|8743	AR|BMP5|ESR1|FANCA|GATA3|GATA6|TBX3|TNFSF10	-2.07385	7	0	0	-8.65269	28.4982
GO:0008406	GO Biological Processes	gonad development	-3.05919	4.04835	4.32562	22525	214	208	8	3.84615	1.33341	367|408|2099|2175|2625|2627|5241|8743	AR|ARRB1|ESR1|FANCA|GATA3|GATA6|PGR|TNFSF10	-1.44671	7	0	0	-8.65269	28.4982
GO:0051225	GO Biological Processes	spindle assembly	-5.22301	8.25092	7.18962	22525	105	208	8	3.84615	1.33341	332|4751|5347|6790|10615|22974|24137|29127	BIRC5|NEK2|PLK1|AURKA|SPAG5|TPX2|KIF4A|RACGAP1	-3.03434	9	0	0	-8.29332	20.305
GO:0070507	GO Biological Processes	regulation of microtubule cytoskeleton organization	-3.90582	5.41466	5.41015	22525	160	208	8	3.84615	1.33341	1111|3925|4133|4751|5347|6790|10615|22974	CHEK1|STMN1|MAP2|NEK2|PLK1|AURKA|SPAG5|TPX2	-2.06172	9	0	0	-8.29332	20.305
GO:0032886	GO Biological Processes	regulation of microtubule-based process	-3.44457	4.63287	4.81598	22525	187	208	8	3.84615	1.33341	1111|3925|4133|4751|5347|6790|10615|22974	CHEK1|STMN1|MAP2|NEK2|PLK1|AURKA|SPAG5|TPX2	-1.72001	9	0	0	-8.29332	20.305
GO:0014065	GO Biological Processes	phosphatidylinositol 3-kinase signaling	-4.6163	6.82162	6.35152	22525	127	208	8	3.84615	1.33341	1634|2066|2322|2625|3479|5295|5649|6403	DCN|ERBB4|FLT3|GATA3|IGF1|PIK3R1|RELN|SELP	-2.59073	11	0	0	-8.14971	9.6979
GO:0048015	GO Biological Processes	phosphatidylinositol-mediated signaling	-4.02124	5.62562	5.56064	22525	154	208	8	3.84615	1.33341	1634|2066|2322|2625|3479|5295|5649|6403	DCN|ERBB4|FLT3|GATA3|IGF1|PIK3R1|RELN|SELP	-2.15661	11	0	0	-8.14971	9.6979
GO:0048017	GO Biological Processes	inositol lipid-mediated signaling	-3.96287	5.51813	5.48443	22525	157	208	8	3.84615	1.33341	1634|2066|2322|2625|3479|5295|5649|6403	DCN|ERBB4|FLT3|GATA3|IGF1|PIK3R1|RELN|SELP	-2.10656	11	0	0	-8.14971	9.6979
GO:0000281	GO Biological Processes	mitotic cytokinesis	-7.97199	18.4329	11.5498	22525	47	208	8	3.84615	1.33341	1058|3925|5347|10112|24137|29127|54443|55165	CENPA|STMN1|PLK1|KIF20A|KIF4A|RACGAP1|ANLN|CEP55	-5.12115	12	1	1	-7.97199	18.4329
GO:0061640	GO Biological Processes	cytoskeleton-dependent cytokinesis	-7.34801	15.4705	10.467	22525	56	208	8	3.84615	1.33341	1058|3925|5347|10112|24137|29127|54443|55165	CENPA|STMN1|PLK1|KIF20A|KIF4A|RACGAP1|ANLN|CEP55	-4.64523	12	0	0	-7.97199	18.4329
GO:0006275	GO Biological Processes	regulation of DNA replication	-4.84855	7.34192	6.66816	22525	118	208	8	3.84615	1.33341	374|652|653|983|1602|3479|3725|79075	AREG|BMP4|BMP5|CDK1|DACH1|IGF1|JUN|DSCC1	-2.77132	13	0	0	-7.76985	11.8138
GO:0007093	GO Biological Processes	mitotic cell cycle checkpoint	-3.8685	5.34782	5.36167	22525	162	208	8	3.84615	1.33341	701|891|983|995|1063|5347|6790|7153	BUB1B|CCNB1|CDK1|CDC25C|CENPF|PLK1|AURKA|TOP2A	-2.02976	14	0	0	-7.66301	31.851
GO:0048469	GO Biological Processes	cell maturation	-3.83173	5.2826	5.31398	22525	164	208	8	3.84615	1.33341	891|1811|2625|5241|5468|6790|7298|9928	CCNB1|SLC26A3|GATA3|PGR|PPARG|AURKA|TYMS|KIF14	-2.00338	14	0	0	-7.66301	31.851
GO:1901991	GO Biological Processes	negative regulation of mitotic cell cycle phase transition	-2.8708	3.78317	4.08677	22525	229	208	8	3.84615	1.33341	701|891|983|995|1063|2146|5347|6790	BUB1B|CCNB1|CDK1|CDC25C|CENPF|EZH2|PLK1|AURKA	-1.32207	14	0	0	-7.66301	31.851
GO:0048145	GO Biological Processes	regulation of fibroblast proliferation	-5.87854	10.0738	8.13903	22525	86	208	8	3.84615	1.33341	358|890|891|1602|2099|3479|3725|5468	AQP1|CCNA2|CCNB1|DACH1|ESR1|IGF1|JUN|PPARG	-3.49742	19	0	0	-6.92889	12.2596
GO:0048144	GO Biological Processes	fibroblast proliferation	-5.84007	9.958	8.08193	22525	87	208	8	3.84615	1.33341	358|890|891|1602|2099|3479|3725|5468	AQP1|CCNA2|CCNB1|DACH1|ESR1|IGF1|JUN|PPARG	-3.47976	19	0	0	-6.92889	12.2596
GO:0051591	GO Biological Processes	response to cAMP	-5.515	9.02444	7.60645	22525	96	208	8	3.84615	1.33341	358|374|1811|2353|2354|3725|4435|10411	AQP1|AREG|SLC26A3|FOS|FOSB|JUN|CITED1|RAPGEF3	-3.24891	19	0	0	-6.92889	12.2596
GO:0071241	GO Biological Processes	cellular response to inorganic substance	-3.6388	4.95055	5.06494	22525	175	208	8	3.84615	1.33341	358|890|891|2167|2353|2354|3725|5888	AQP1|CCNA2|CCNB1|FABP4|FOS|FOSB|JUN|RAD51	-1.86521	19	0	0	-6.92889	12.2596
GO:0034599	GO Biological Processes	cellular response to oxidative stress	-2.31614	3.07215	3.38054	22525	282	208	8	3.84615	1.33341	358|890|983|2146|2353|2878|3725|9833	AQP1|CCNA2|CDK1|EZH2|FOS|GPX3|JUN|MELK	-0.918716	19	0	0	-6.92889	12.2596
GO:0051384	GO Biological Processes	response to glucocorticoid	-4.2691	6.10103	5.8868	22525	142	208	8	3.84615	1.33341	358|374|2322|2353|2354|2908|4129|7298	AQP1|AREG|FLT3|FOS|FOSB|NR3C1|MAOB|TYMS	-2.33799	23	0	0	-6.13378	18.0489
GO:0031960	GO Biological Processes	response to corticosteroid	-3.94371	5.4832	5.45946	22525	158	208	8	3.84615	1.33341	358|374|2322|2353|2354|2908|4129|7298	AQP1|AREG|FLT3|FOS|FOSB|NR3C1|MAOB|TYMS	-2.09014	23	0	0	-6.13378	18.0489
GO:0051101	GO Biological Processes	regulation of DNA binding	-4.98666	7.66678	6.85885	22525	113	208	8	3.84615	1.33341	1950|2625|3479|3725|4751|5468|6664|55355	EGF|GATA3|IGF1|JUN|NEK2|PPARG|SOX11|HJURP	-2.8662	25	0	0	-6.08264	7.66678
GO:0097237	GO Biological Processes	cellular response to toxic substance	-2.77672	3.65547	3.96749	22525	237	208	8	3.84615	1.33341	213|358|983|2146|2878|2944|2946|5888	ALB|AQP1|CDK1|EZH2|GPX3|GSTM1|GSTM2|RAD51	-1.25716	32	0	0	-5.74218	3.74142
GO:0015893	GO Biological Processes	drug transport	-3.36814	4.51222	4.71841	22525	192	208	8	3.84615	1.33341	358|5243|6387|6542|8714|10351|23657|83733	AQP1|ABCB1|CXCL12|SLC7A2|ABCC3|ABCA8|SLC7A11|SLC25A18	-1.66921	33	0	0	-5.46369	46.4114
GO:1902275	GO Biological Processes	regulation of chromatin organization	-3.90582	5.41466	5.41015	22525	160	208	8	3.84615	1.33341	408|891|1111|2625|3481|4288|10411|29128	ARRB1|CCNB1|CHEK1|GATA3|IGF2|MKI67|RAPGEF3|UHRF1	-2.06172	37	0	0	-5.29536	23.2057
GO:0018105	GO Biological Processes	peptidyl-serine phosphorylation	-2.28005	3.02918	3.33413	22525	286	208	8	3.84615	1.33341	408|891|983|5347|5578|6790|10411|55351	ARRB1|CCNB1|CDK1|PLK1|PRKCA|AURKA|RAPGEF3|STK32B	-0.892541	37	0	0	-5.29536	23.2057
GO:0030324	GO Biological Processes	lung development	-3.79551	5.21895	5.26707	22525	166	208	8	3.84615	1.33341	652|2246|2627|3371|3675|5241|6664|25803	BMP4|FGF1|GATA6|TNC|ITGA3|PGR|SOX11|SPDEF	-1.98792	40	0	0	-5.21926	16.244
GO:0003682	GO Molecular Functions	chromatin binding	-6.64502	4.10693	6.78952	22525	501	208	19	9.13462	1.99762	367|983|1058|1063|2099|2146|2353|2625|2627|3024|3725|4435|5468|5888|7153|9156|29089|29128|79987	AR|CDK1|CENPA|CENPF|ESR1|EZH2|FOS|GATA3|GATA6|HIST1H1A|JUN|CITED1|PPARG|RAD51|TOP2A|EXO1|UBE2T|UHRF1|SVEP1	-4.07437	8	0	0	-8.49848	13.5367
GO:0030323	GO Biological Processes	respiratory tube development	-3.72461	5.09615	5.17547	22525	170	208	8	3.84615	1.33341	652|2246|2627|3371|3675|5241|6664|25803	BMP4|FGF1|GATA6|TNC|ITGA3|PGR|SOX11|SPDEF	-1.92493	40	0	0	-5.21926	16.244
GO:0060541	GO Biological Processes	respiratory system development	-3.36814	4.51222	4.71841	22525	192	208	8	3.84615	1.33341	652|2246|2627|3371|3675|5241|6664|25803	BMP4|FGF1|GATA6|TNC|ITGA3|PGR|SOX11|SPDEF	-1.66921	40	0	0	-5.21926	16.244
GO:0008289	GO Molecular Functions	lipid binding	-4.71292	3.02584	5.1787	22525	680	208	19	9.13462	1.99762	213|247|367|1382|1901|2099|2152|2167|2908|3708|5241|5468|6403|6820|8436|9833|23092|26509|29127	ALB|ALOX15B|AR|CRABP2|S1PR1|ESR1|F3|FABP4|NR3C1|ITPR1|PGR|PPARG|SELP|SULT2B1|CAVIN2|MELK|ARHGAP26|MYOF|RACGAP1	-2.66656	47	1	1	-4.71292	12.0326
GO:0019900	GO Molecular Functions	kinase binding	-4.3122	2.93125	4.88045	22525	665	208	18	8.65385	1.94948	408|890|891|995|2099|2305|2627|2908|5295|5347|6790|7153|8436|9928|10112|22974|29127|151648	ARRB1|CCNA2|CCNB1|CDC25C|ESR1|FOXM1|GATA6|NR3C1|PIK3R1|PLK1|AURKA|TOP2A|CAVIN2|KIF14|KIF20A|TPX2|RACGAP1|SGO1	-2.37118	54	0	0	-4.48053	3.14698
GO:0008134	GO Molecular Functions	transcription factor binding	-4.43438	3.12031	5.03842	22525	590	208	17	8.17308	1.89953	367|408|1063|1870|2099|2322|2353|2354|2625|2627|2878|3725|5295|5307|5468|6926|167465	AR|ARRB1|CENPF|E2F2|ESR1|FLT3|FOS|FOSB|GATA3|GATA6|GPX3|JUN|PIK3R1|PITX1|PPARG|TBX3|ZNF366	-2.46578	17	0	0	-7.0766	7.34192
GO:0060485	GO Biological Processes	mesenchyme development	-2.67572	3.52173	3.83933	22525	246	208	8	3.84615	1.33341	652|653|2066|2146|4902|6664|7049|10683	BMP4|BMP5|ERBB4|EZH2|NRTN|SOX11|TGFBR3|DLL3	-1.18365	40	0	0	-5.21926	16.244
GO:0048863	GO Biological Processes	stem cell differentiation	-2.53815	3.34497	3.66439	22525	259	208	8	3.84615	1.33341	652|2066|2099|2625|2627|4902|4909|6664	BMP4|ERBB4|ESR1|GATA3|GATA6|NRTN|NTF4|SOX11	-1.0791	40	0	0	-5.21926	16.244
GO:0002576	GO Biological Processes	platelet degranulation	-4.59169	6.76833	6.31825	22525	128	208	8	3.84615	1.33341	213|1191|1950|2277|3479|3481|6403|6414	ALB|CLU|EGF|VEGFD|IGF1|IGF2|SELP|SELENOP	-2.57812	45	0	0	-4.92866	27.0733
GO:1900182	GO Biological Processes	positive regulation of protein localization to nucleus	-4.54313	6.6642	6.25275	22525	130	208	8	3.84615	1.33341	652|983|1950|2066|3479|4804|5295|5347	BMP4|CDK1|EGF|ERBB4|IGF1|NGFR|PIK3R1|PLK1	-2.54126	46	0	0	-4.82395	11.107
GO:0046822	GO Biological Processes	regulation of nucleocytoplasmic transport	-3.07234	4.06735	4.34231	22525	213	208	8	3.84615	1.33341	652|983|1950|2066|3479|4601|5295|10411	BMP4|CDK1|EGF|ERBB4|IGF1|MXI1|PIK3R1|RAPGEF3	-1.45529	46	0	0	-4.82395	11.107
GO:0070371	GO Biological Processes	ERK1 and ERK2 cascade	-2.2359	2.97713	3.27726	22525	291	208	8	3.84615	1.33341	408|652|1950|2066|3479|3725|5578|7049	ARRB1|BMP4|EGF|ERBB4|IGF1|JUN|PRKCA|TGFBR3	-0.861728	46	0	0	-4.82395	11.107
GO:0019901	GO Molecular Functions	protein kinase binding	-4.48053	3.14698	5.07955	22525	585	208	17	8.17308	1.89953	408|890|891|995|2099|2305|2627|2908|5295|5347|6790|7153|8436|9928|10112|22974|29127	ARRB1|CCNA2|CCNB1|CDC25C|ESR1|FOXM1|GATA6|NR3C1|PIK3R1|PLK1|AURKA|TOP2A|CAVIN2|KIF14|KIF20A|TPX2|RACGAP1	-2.50111	54	1	1	-4.48053	3.14698
GO:0042803	GO Molecular Functions	protein homodimerization activity	-2.9144	2.30989	3.6349	22525	797	208	17	8.17308	1.89953	154|875|1063|1803|2066|2277|2322|2944|2946|3725|4129|4435|6271|7153|7298|25902|57451	ADRB2|CBS|CENPF|DPP4|ERBB4|VEGFD|FLT3|GSTM1|GSTM2|JUN|MAOB|CITED1|S100A1|TOP2A|TYMS|MTHFD1L|TENM2	-1.3529	87	1	1	-2.9144	2.30989
GO:0001894	GO Biological Processes	tissue homeostasis	-3.13933	4.16513	4.42732	22525	208	208	8	3.84615	1.33341	154|213|563|1901|5284|5578|6696|8842	ADRB2|ALB|AZGP1|S1PR1|PIGR|PRKCA|SPP1|PROM1	-1.50516	48	0	0	-4.67987	8.78054
GO:2000146	GO Biological Processes	negative regulation of cell motility	-2.289	3.03981	3.34566	22525	285	208	8	3.84615	1.33341	247|653|1602|1634|2066|2625|5468|6387	ALOX15B|BMP5|DACH1|DCN|ERBB4|GATA3|PPARG|CXCL12	-0.898816	61	0	0	-3.99038	3.238
GO:0000987	GO Molecular Functions	proximal promoter sequence-specific DNA binding	-5.5297	4.0016	6.08857	22525	433	208	16	7.69231	1.84763	367|2019|2099|2146|2353|2354|2625|2627|2908|3195|3725|5013|5241|5307|6926|29128	AR|EN1|ESR1|EZH2|FOS|FOSB|GATA3|GATA6|NR3C1|TLX1|JUN|OTX1|PGR|PITX1|TBX3|UHRF1	-3.2529	17	0	0	-7.0766	7.34192
GO:0000982	GO Molecular Functions	transcription factor activity, RNA polymerase II proximal promoter sequence-specific DNA binding	-5.30647	4.07118	5.97553	22525	399	208	15	7.21154	1.79362	367|1602|2019|2099|2353|2354|2625|2908|3195|3725|5013|5241|5307|6664|6926	AR|DACH1|EN1|ESR1|FOS|FOSB|GATA3|NR3C1|TLX1|JUN|OTX1|PGR|PITX1|SOX11|TBX3	-3.0997	17	0	0	-7.0766	7.34192
GO:0000978	GO Molecular Functions	RNA polymerase II proximal promoter sequence-specific DNA binding	-5.08953	3.90481	5.77319	22525	416	208	15	7.21154	1.79362	367|2019|2099|2146|2353|2354|2625|2627|2908|3195|3725|5013|5241|5307|6926	AR|EN1|ESR1|EZH2|FOS|FOSB|GATA3|GATA6|NR3C1|TLX1|JUN|OTX1|PGR|PITX1|TBX3	-2.93766	17	0	0	-7.0766	7.34192
GO:0048018	GO Molecular Functions	receptor ligand activity	-4.63296	3.57011	5.34678	22525	455	208	15	7.21154	1.79362	374|652|653|1950|2246|2277|2920|3479|3481|4902|4909|6387|6696|8743|9547	AREG|BMP4|BMP5|EGF|FGF1|VEGFD|CXCL2|IGF1|IGF2|NRTN|NTF4|CXCL12|SPP1|TNFSF10|CXCL14	-2.60535	20	0	0	-6.49801	7.39892
GO:0030545	GO Molecular Functions	receptor regulator activity	-4.36686	3.38416	5.09728	22525	480	208	15	7.21154	1.79362	374|652|653|1950|2246|2277|2920|3479|3481|4902|4909|6387|6696|8743|9547	AREG|BMP4|BMP5|EGF|FGF1|VEGFD|CXCL2|IGF1|IGF2|NRTN|NTF4|CXCL12|SPP1|TNFSF10|CXCL14	-2.41776	20	0	0	-6.49801	7.39892
GO:0001228	GO Molecular Functions	transcriptional activator activity, RNA polymerase II transcription regulatory region sequence-speci	-4.53626	3.70686	5.33348	22525	409	208	14	6.73077	1.73728	367|1870|2099|2353|2354|2625|2627|2908|3195|3725|5013|5241|5307|6664	AR|E2F2|ESR1|FOS|FOSB|GATA3|GATA6|NR3C1|TLX1|JUN|OTX1|PGR|PITX1|SOX11	-2.53821	17	0	0	-7.0766	7.34192
GO:0004674	GO Molecular Functions	protein serine/threonine kinase activity	-4.05949	3.34681	4.87128	22525	453	208	14	6.73077	1.73728	701|891|983|1111|4638|4751|5347|5578|6790|7049|9133|9833|55351|55872	BUB1B|CCNB1|CDK1|CHEK1|MYLK|NEK2|PLK1|PRKCA|AURKA|TGFBR3|CCNB2|MELK|STK32B|PBK	-2.18351	24	0	0	-6.11429	3.48263
GO:0019904	GO Molecular Functions	protein domain specific binding	-2.26549	2.17831	3.04849	22525	696	208	14	6.73077	1.73728	367|890|995|1111|2625|3675|3725|4435|5468|6337|7049|9928|10411|55655	AR|CCNA2|CDC25C|CHEK1|GATA3|ITGA3|JUN|CITED1|PPARG|SCNN1A|TGFBR3|KIF14|RAPGEF3|NLRP2	-0.88263	108	1	1	-2.26549	2.17831
GO:0001077	GO Molecular Functions	transcriptional activator activity, RNA polymerase II proximal promoter sequence-specific DNA bindin	-5.02039	4.76014	6.03445	22525	273	208	12	5.76923	1.61668	367|2099|2353|2354|2625|2908|3195|3725|5013|5241|5307|6664	AR|ESR1|FOS|FOSB|GATA3|NR3C1|TLX1|JUN|OTX1|PGR|PITX1|SOX11	-2.89485	17	0	0	-7.0766	7.34192
GO:0050839	GO Molecular Functions	cell adhesion molecule binding	-2.86088	2.78867	3.76675	22525	466	208	12	5.76923	1.61668	667|2246|3479|3675|5578|7148|8842|9133|51474|54443|57451|79026	DST|FGF1|IGF1|ITGA3|PRKCA|TNXB|PROM1|CCNB2|LIMA1|ANLN|TENM2|AHNAK	-1.3158	29	0	0	-5.8804	5.65008
GO:0005126	GO Molecular Functions	cytokine receptor binding	-5.05253	4.79527	6.06821	22525	271	208	12	5.76923	1.61668	652|653|2277|2625|2920|3977|4909|5295|6387|7049|8743|9547	BMP4|BMP5|VEGFD|GATA3|CXCL2|LIFR|NTF4|PIK3R1|CXCL12|TGFBR3|TNFSF10|CXCL14	-2.91789	42	1	1	-5.05253	17.3269
GO:0033218	GO Molecular Functions	amide binding	-4.51536	4.23296	5.50622	22525	307	208	12	5.76923	1.61668	154|1191|2944|2946|4311|5295|5468|7298|8140|10381|25907|81618	ADRB2|CLU|GSTM1|GSTM2|MME|PIK3R1|PPARG|TYMS|SLC7A5|TUBB3|TMEM158|ITM2C	-2.52309	53	1	1	-4.51536	4.39567
GO:0046982	GO Molecular Functions	protein heterodimerization activity	-2.17377	2.39683	3.03999	22525	497	208	11	5.28846	1.5518	185|1058|2353|3675|3725|5295|5468|6790|7153|10051|57451	AGTR1|CENPA|FOS|ITGA3|JUN|PIK3R1|PPARG|AURKA|TOP2A|SMC4|TENM2	-0.817784	18	0	0	-6.99019	14.7673
hsa04068	KEGG Pathway	FoxO signaling pathway	-4.49543	6.56323	6.18863	22525	132	208	8	3.84615	1.33341	891|1901|1950|3479|5295|5347|8743|9133	CCNB1|S1PR1|EGF|IGF1|PIK3R1|PLK1|TNFSF10|CCNB2	-2.51236	46	0	0	-4.82395	11.107
GO:0040013	GO Biological Processes	negative regulation of locomotion	-2.03788	2.75031	3.02017	22525	315	208	8	3.84615	1.33341	247|653|1602|1634|2066|2625|5468|6387	ALOX15B|BMP5|DACH1|DCN|ERBB4|GATA3|PPARG|CXCL12	-0.708831	61	0	0	-3.99038	3.238
hsa04015	KEGG Pathway	Rap1 signaling pathway	-3.11229	4.12546	4.393	22525	210	208	8	3.84615	1.33341	1950|2246|2277|3479|4804|5295|5578|10411	EGF|FGF1|VEGFD|IGF1|NGFR|PIK3R1|PRKCA|RAPGEF3	-1.4814	46	0	0	-4.82395	11.107
hsa05206	KEGG Pathway	MicroRNAs in cancer	-2.16741	2.89748	3.18873	22525	299	208	8	3.84615	1.33341	995|1870|2146|3371|3925|5243|5578|7148	CDC25C|E2F2|EZH2|TNC|STMN1|ABCB1|PRKCA|TNXB	-0.814022	112	1	1	-2.16741	2.89748
hsa04933	KEGG Pathway	AGE-RAGE signaling pathway in diabetic complications	-4.42529	7.6571	6.4086	22525	99	208	7	3.36538	1.25041	185|2152|2277|3725|5295|5578|6776	AGTR1|F3|VEGFD|JUN|PIK3R1|PRKCA|STAT5A	-2.462	2	0	0	-13.3931	8.81457
GO:0051402	GO Biological Processes	neuron apoptotic process	-2.99455	3.95592	4.24366	22525	219	208	8	3.84615	1.33341	2019|2625|3725|4435|4804|4909|9928|10752	EN1|GATA3|JUN|CITED1|NGFR|NTF4|KIF14|CHL1	-1.40349	65	0	0	-3.76423	5.5535
GO:0005667	GO Cellular Components	transcription factor complex	-3.13723	3.43788	4.20659	22525	315	208	10	4.80769	1.48333	1602|1870|2353|2625|2627|3725|4601|5307|5468|6932	DACH1|E2F2|FOS|GATA3|GATA6|JUN|MXI1|PITX1|PPARG|TCF7	-1.50388	18	0	0	-6.99019	14.7673
GO:0007179	GO Biological Processes	transforming growth factor beta receptor signaling pathway	-3.58874	4.86711	5.00062	22525	178	208	8	3.84615	1.33341	2353|3675|3725|4053|4435|6664|7049|7122	FOS|ITGA3|JUN|LTBP2|CITED1|SOX11|TGFBR3|CLDN5	-1.83373	66	0	0	-3.74141	9.49941
hsa04512	KEGG Pathway	ECM-receptor interaction	-4.96068	9.24455	7.22054	22525	82	208	7	3.36538	1.25041	3371|3675|3909|3914|5649|6696|7148	TNC|ITGA3|LAMA3|LAMB3|RELN|SPP1|TNXB	-2.85511	10	0	0	-8.28567	39.3794
hsa01522	KEGG Pathway	Endocrine resistance	-4.51172	7.89638	6.53715	22525	96	208	7	3.36538	1.25041	1870|2099|2353|3479|3725|5295|10683	E2F2|ESR1|FOS|IGF1|JUN|PIK3R1|DLL3	-2.52309	18	0	0	-6.99019	14.7673
hsa04012	KEGG Pathway	ErbB signaling pathway	-4.82395	8.81457	7.00953	22525	86	208	7	3.36538	1.25041	374|1950|2066|3725|5295|5578|6776	AREG|EGF|ERBB4|JUN|PIK3R1|PRKCA|STAT5A	-2.75576	46	1	1	-4.82395	11.107
hsa04014	KEGG Pathway	Ras signaling pathway	-2.27781	3.33944	3.42002	22525	227	208	7	3.36538	1.25041	1950|2246|2277|3479|4804|5295|5578	EGF|FGF1|VEGFD|IGF1|NGFR|PIK3R1|PRKCA	-0.891237	46	0	0	-4.82395	11.107
GO:0008083	GO Molecular Functions	growth factor activity	-6.49801	7.39892	7.8665	22525	161	208	11	5.28846	1.5518	374|652|653|1950|2246|2277|3479|3481|4902|4909|6387	AREG|BMP4|BMP5|EGF|FGF1|VEGFD|IGF1|IGF2|NRTN|NTF4|CXCL12	-3.94821	20	1	1	-6.49801	7.39892
hsa04020	KEGG Pathway	Calcium signaling pathway	-2.80963	4.16513	4.13897	22525	182	208	7	3.36538	1.25041	154|185|2066|3708|4638|5578|5733	ADRB2|AGTR1|ERBB4|ITPR1|MYLK|PRKCA|PTGER3	-1.28232	52	0	0	-4.51898	9.9963
GO:0016887	GO Molecular Functions	ATPase activity	-2.52116	2.67091	3.44086	22525	446	208	11	5.28846	1.5518	368|1191|5243|5888|7153|8714|9928|10112|10351|24137|79075	ABCC6|CLU|ABCB1|RAD51|TOP2A|ABCC3|KIF14|KIF20A|ABCA8|KIF4A|DSCC1	-1.06609	33	0	0	-5.46369	46.4114
GO:0042277	GO Molecular Functions	peptide binding	-4.3309	4.39567	5.42928	22525	271	208	11	5.28846	1.5518	154|1191|2944|2946|4311|5295|5468|8140|10381|25907|81618	ADRB2|CLU|GSTM1|GSTM2|MME|PIK3R1|PPARG|SLC7A5|TUBB3|TMEM158|ITM2C	-2.38822	53	0	0	-4.51536	4.39567
hsa05418	KEGG Pathway	Fluid shear stress and atherosclerosis	-3.44456	5.3384	5.0067	22525	142	208	7	3.36538	1.25041	652|2353|2944|2946|3725|5295|221357	BMP4|FOS|GSTM1|GSTM2|JUN|PIK3R1|GSTA5	-1.72001	55	0	0	-4.23152	10.0272
GO:0090575	GO Cellular Components	RNA polymerase II transcription factor complex	-2.12779	4.13333	3.47226	22525	131	208	5	2.40385	1.06203	1870|2353|3725|4601|5468	E2F2|FOS|JUN|MXI1|PPARG	-0.782106	18	0	0	-6.99019	14.7673
GO:0071214	GO Biological Processes	cellular response to abiotic stimulus	-2.18429	2.91699	3.21059	22525	297	208	8	3.84615	1.33341	358|1111|2625|4311|4638|5295|5888|55872	AQP1|CHEK1|GATA3|MME|MYLK|PIK3R1|RAD51|PBK	-0.827434	69	0	0	-3.62636	7.31711
GO:0104004	GO Biological Processes	cellular response to environmental stimulus	-2.18429	2.91699	3.21059	22525	297	208	8	3.84615	1.33341	358|1111|2625|4311|4638|5295|5888|55872	AQP1|CHEK1|GATA3|MME|MYLK|PIK3R1|RAD51|PBK	-0.827434	69	0	0	-3.62636	7.31711
GO:0009416	GO Biological Processes	response to light stimulus	-2.15069	2.87823	3.16706	22525	301	208	8	3.84615	1.33341	358|408|1111|2353|4311|5295|10874|55872	AQP1|ARRB1|CHEK1|FOS|MME|PIK3R1|NMU|PBK	-0.799883	69	0	0	-3.62636	7.31711
GO:0031032	GO Biological Processes	actomyosin structure organization	-3.57229	4.83992	4.9795	22525	179	208	8	3.84615	1.33341	408|1264|1901|3925|4629|5295|10411|29127	ARRB1|CNN1|S1PR1|STMN1|MYH11|PIK3R1|RAPGEF3|RACGAP1	-1.8216	70	1	1	-3.57229	6.08389
GO:1902903	GO Biological Processes	regulation of supramolecular fiber organization	-2.07734	2.79467	3.07169	22525	310	208	8	3.84615	1.33341	1191|1901|3925|4133|5295|6387|10411|51474	CLU|S1PR1|STMN1|MAP2|PIK3R1|CXCL12|RAPGEF3|LIMA1	-0.742538	70	0	0	-3.57229	6.08389
GO:0097305	GO Biological Processes	response to alcohol	-3.39841	4.55972	4.75703	22525	190	208	8	3.84615	1.33341	983|2625|3371|4129|5468|5888|7049|7298	CDK1|GATA3|TNC|MAOB|PPARG|RAD51|TGFBR3|TYMS	-1.68883	74	1	1	-3.39841	10.48
GO:0032409	GO Biological Processes	regulation of transporter activity	-2.69774	3.5506	3.86729	22525	244	208	8	3.84615	1.33341	154|2946|5243|5468|5649|6271|6330|79026	ADRB2|GSTM2|ABCB1|PPARG|RELN|S100A1|SCN4B|AHNAK	-1.19969	76	0	0	-3.38729	10.1525
GO:0098656	GO Biological Processes	anion transmembrane transport	-2.38103	3.15035	3.46375	22525	275	208	8	3.84615	1.33341	1811|5243|6542|8140|9635|22802|23657|83733	SLC26A3|ABCB1|SLC7A2|SLC7A5|CLCA2|CLCA4|SLC7A11|SLC25A18	-0.968339	77	0	0	-3.30315	10.8293
GO:0015849	GO Biological Processes	organic acid transport	-2.06144	2.77675	3.05096	22525	312	208	8	3.84615	1.33341	213|1811|5468|6542|8140|8714|23657|83733	ALB|SLC26A3|PPARG|SLC7A2|SLC7A5|ABCC3|SLC7A11|SLC25A18	-0.729242	77	0	0	-3.30315	10.8293
GO:0046942	GO Biological Processes	carboxylic acid transport	-2.06144	2.77675	3.05096	22525	312	208	8	3.84615	1.33341	213|1811|5468|6542|8140|8714|23657|83733	ALB|SLC26A3|PPARG|SLC7A2|SLC7A5|ABCC3|SLC7A11|SLC25A18	-0.729242	77	0	0	-3.30315	10.8293
GO:0043281	GO Biological Processes	regulation of cysteine-type endopeptidase activity involved in apoptotic process	-3.1667	4.20556	4.46208	22525	206	208	8	3.84615	1.33341	332|358|408|2152|4804|5468|8743|55655	BIRC5|AQP1|ARRB1|F3|NGFR|PPARG|TNFSF10|NLRP2	-1.52504	80	1	1	-3.1667	5.41466
GO:2000116	GO Biological Processes	regulation of cysteine-type endopeptidase activity	-2.78825	3.67096	3.98212	22525	236	208	8	3.84615	1.33341	332|358|408|2152|4804|5468|8743|55655	BIRC5|AQP1|ARRB1|F3|NGFR|PPARG|TNFSF10|NLRP2	-1.26413	80	0	0	-3.1667	5.41466
GO:0071897	GO Biological Processes	DNA biosynthetic process	-3.08558	4.08654	4.3591	22525	212	208	8	3.84615	1.33341	1063|1602|4751|5468|5888|7298|9156|79075	CENPF|DACH1|NEK2|PPARG|RAD51|TYMS|EXO1|DSCC1	-1.46519	82	1	1	-3.08558	4.09758
GO:0009266	GO Biological Processes	response to temperature stimulus	-2.98185	3.93794	4.22755	22525	220	208	8	3.84615	1.33341	154|2246|2353|3479|5468|6387|26353|26509	ADRB2|FGF1|FOS|IGF1|PPARG|CXCL12|HSPB8|MYOF	-1.3938	85	1	1	-2.98185	6.91234
GO:1903052	GO Biological Processes	positive regulation of proteolysis involved in cellular protein catabolic process	-2.75581	4.07555	4.06616	22525	186	208	7	3.36538	1.25041	701|891|983|1191|1950|5347|6790	BUB1B|CCNB1|CDK1|CLU|EGF|PLK1|AURKA	-1.2418	1	0	0	-16.3911	39.3794
GO:1903364	GO Biological Processes	positive regulation of cellular protein catabolic process	-2.54247	3.73425	3.77795	22525	203	208	7	3.36538	1.25041	701|891|983|1191|1950|5347|6790	BUB1B|CCNB1|CDK1|CLU|EGF|PLK1|AURKA	-1.08191	1	0	0	-16.3911	39.3794
GO:0001938	GO Biological Processes	positive regulation of endothelial cell proliferation	-4.82395	8.81457	7.00953	22525	86	208	7	3.36538	1.25041	652|2152|2277|3725|5578|6387|6776	BMP4|F3|VEGFD|JUN|PRKCA|CXCL12|STAT5A	-2.75576	2	0	0	-13.3931	8.81457
GO:0010634	GO Biological Processes	positive regulation of epithelial cell migration	-3.69943	5.87638	5.36221	22525	129	208	7	3.36538	1.25041	652|2246|2625|3675|3725|5578|6776	BMP4|FGF1|GATA3|ITGA3|JUN|PRKCA|STAT5A	-1.90475	2	0	0	-13.3931	8.81457
GO:0015631	GO Molecular Functions	tubulin binding	-3.21217	3.51602	4.29222	22525	308	208	10	4.80769	1.48333	332|667|3925|4133|5347|9928|10112|10615|24137|29127	BIRC5|DST|STMN1|MAP2|PLK1|KIF14|KIF20A|SPAG5|KIF4A|RACGAP1	-1.55341	9	0	0	-8.29332	20.305
GO:0045766	GO Biological Processes	positive regulation of angiogenesis	-3.15078	4.76763	4.60266	22525	159	208	7	3.36538	1.25041	358|2152|2246|2277|2627|5578|10411	AQP1|F3|FGF1|VEGFD|GATA6|PRKCA|RAPGEF3	-1.51329	2	0	0	-13.3931	8.81457
GO:1901681	GO Molecular Functions	sulfur compound binding	-4.17078	4.62792	5.38564	22525	234	208	10	4.80769	1.48333	652|875|2246|2944|2946|3024|4053|6403|7049|7148	BMP4|CBS|FGF1|GSTM1|GSTM2|HIST1H1A|LTBP2|SELP|TGFBR3|TNXB	-2.26658	38	0	0	-5.28451	4.7978
GO:0008017	GO Molecular Functions	microtubule binding	-3.56424	4.29357	4.81485	22525	227	208	9	4.32692	1.41076	332|667|4133|5347|9928|10112|10615|24137|29127	BIRC5|DST|MAP2|PLK1|KIF14|KIF20A|SPAG5|KIF4A|RACGAP1	-1.81464	9	0	0	-8.29332	20.305
GO:0001227	GO Molecular Functions	transcriptional repressor activity, RNA polymerase II transcription regulatory region sequence-speci	-3.59261	4.33173	4.84892	22525	225	208	9	4.32692	1.41076	1602|2019|2305|2625|4601|6926|6932|25803|27022	DACH1|EN1|FOXM1|GATA3|MXI1|TBX3|TCF7|SPDEF|FOXD3	-1.83541	17	0	0	-7.0766	7.34192
hsa05202	KEGG Pathway	Transcriptional misregulation in cancer	-2.83711	4.2114	4.17617	22525	180	208	7	3.36538	1.25041	862|2322|3195|3479|4804|5468|8842	RUNX1T1|FLT3|TLX1|IGF1|NGFR|PPARG|PROM1	-1.30132	93	1	1	-2.83711	12.0326
GO:0009986	GO Cellular Components	cell surface	-6.45743	3.28161	6.31076	22525	792	208	24	11.5385	2.21523	214|374|762|1191|1803|1901|2152|2205|3024|3675|4638|4804|5243|6387|6403|7035|7049|8842|10112|23657|29127|51474|55165|64805	ALCAM|AREG|CA4|CLU|DPP4|S1PR1|F3|FCER1A|HIST1H1A|ITGA3|MYLK|NGFR|ABCB1|CXCL12|SELP|TFPI|TGFBR3|PROM1|KIF20A|SLC7A11|RACGAP1|LIMA1|CEP55|P2RY12	-3.92098	21	1	1	-6.45743	3.79237
GO:0009897	GO Cellular Components	external side of plasma membrane	-3.17355	3.79237	4.34646	22525	257	208	9	4.32692	1.41076	214|762|1901|2152|3675|6387|6403|7049|64805	ALCAM|CA4|S1PR1|F3|ITGA3|CXCL12|SELP|TGFBR3|P2RY12	-1.52684	21	0	0	-6.45743	3.79237
GO:0098552	GO Cellular Components	side of membrane	-2.35061	2.53452	3.24568	22525	470	208	11	5.28846	1.5518	214|408|762|1901|2152|3675|6387|6403|7049|29127|64805	ALCAM|ARRB1|CA4|S1PR1|F3|ITGA3|CXCL12|SELP|TGFBR3|RACGAP1|P2RY12	-0.94645	21	0	0	-6.45743	3.79237
GO:0010594	GO Biological Processes	regulation of endothelial cell migration	-3.07162	4.62227	4.49463	22525	164	208	7	3.36538	1.25041	652|1634|2246|2625|5468|5578|6776	BMP4|DCN|FGF1|GATA3|PPARG|PRKCA|STAT5A	-1.45529	2	0	0	-13.3931	8.81457
GO:1904018	GO Biological Processes	positive regulation of vasculature development	-2.83711	4.2114	4.17617	22525	180	208	7	3.36538	1.25041	358|2152|2246|2277|2627|5578|10411	AQP1|F3|FGF1|VEGFD|GATA6|PRKCA|RAPGEF3	-1.30132	2	0	0	-13.3931	8.81457
GO:0002573	GO Biological Processes	myeloid leukocyte differentiation	-2.70343	3.98975	3.99536	22525	190	208	7	3.36538	1.25041	652|2353|2625|3725|5295|5468|5578	BMP4|FOS|GATA3|JUN|PIK3R1|PPARG|PRKCA	-1.20442	2	0	0	-13.3931	8.81457
GO:0055025	GO Biological Processes	positive regulation of cardiac muscle tissue development	-6.03377	13.2992	8.97569	22525	57	208	7	3.36538	1.25041	652|891|983|2066|2627|3479|7049	BMP4|CCNB1|CDK1|ERBB4|GATA6|IGF1|TGFBR3	-3.61228	4	0	0	-10.2759	15.4705
GO:0055006	GO Biological Processes	cardiac cell development	-5.14267	9.84484	7.50556	22525	77	208	7	3.36538	1.25041	652|891|983|3479|4629|6926|7049	BMP4|CCNB1|CDK1|IGF1|MYH11|TBX3|TGFBR3	-2.9742	4	0	0	-10.2759	15.4705
GO:0045844	GO Biological Processes	positive regulation of striated muscle tissue development	-4.96068	9.24455	7.22054	22525	82	208	7	3.36538	1.25041	652|891|983|2066|2627|3479|7049	BMP4|CCNB1|CDK1|ERBB4|GATA6|IGF1|TGFBR3	-2.85511	4	0	0	-10.2759	15.4705
GO:0048636	GO Biological Processes	positive regulation of muscle organ development	-4.96068	9.24455	7.22054	22525	82	208	7	3.36538	1.25041	652|891|983|2066|2627|3479|7049	BMP4|CCNB1|CDK1|ERBB4|GATA6|IGF1|TGFBR3	-2.85511	4	0	0	-10.2759	15.4705
GO:1901863	GO Biological Processes	positive regulation of muscle tissue development	-4.92579	9.13317	7.16646	22525	83	208	7	3.36538	1.25041	652|891|983|2066|2627|3479|7049	BMP4|CCNB1|CDK1|ERBB4|GATA6|IGF1|TGFBR3	-2.83462	4	0	0	-10.2759	15.4705
hsa04115	KEGG Pathway	p53 signaling pathway	-4.37052	9.41681	6.75993	22525	69	208	6	2.88462	1.16053	891|983|1111|3479|6241|9133	CCNB1|CDK1|CHEK1|IGF1|RRM2|CCNB2	-2.41937	14	0	0	-7.66301	31.851
GO:0055024	GO Biological Processes	regulation of cardiac muscle tissue development	-4.66292	8.33025	6.7643	22525	91	208	7	3.36538	1.25041	652|891|983|2066|2627|3479|7049	BMP4|CCNB1|CDK1|ERBB4|GATA6|IGF1|TGFBR3	-2.62915	4	0	0	-10.2759	15.4705
GO:0055017	GO Biological Processes	cardiac muscle tissue growth	-4.60132	8.15111	6.6714	22525	93	208	7	3.36538	1.25041	891|983|1901|2066|2627|3479|7049	CCNB1|CDK1|S1PR1|ERBB4|GATA6|IGF1|TGFBR3	-2.5816	4	0	0	-10.2759	15.4705
GO:0060419	GO Biological Processes	heart growth	-4.39715	7.58053	6.36694	22525	100	208	7	3.36538	1.25041	891|983|1901|2066|2627|3479|7049	CCNB1|CDK1|S1PR1|ERBB4|GATA6|IGF1|TGFBR3	-2.44256	4	0	0	-10.2759	15.4705
GO:0042623	GO Molecular Functions	ATPase activity, coupled	-2.19686	2.71487	3.16207	22525	359	208	9	4.32692	1.41076	368|5243|5888|7153|8714|9928|10351|24137|79075	ABCC6|ABCB1|RAD51|TOP2A|ABCC3|KIF14|ABCA8|KIF4A|DSCC1	-0.836512	33	0	0	-5.46369	46.4114
GO:0001047	GO Molecular Functions	core promoter binding	-5.24958	7.0626	6.89664	22525	138	208	9	4.32692	1.41076	1870|2099|2146|2353|2625|2908|5468|6664|6932	E2F2|ESR1|EZH2|FOS|GATA3|NR3C1|PPARG|SOX11|TCF7	-3.05795	39	1	1	-5.24958	9.84484
GO:0008509	GO Molecular Functions	anion transmembrane transporter activity	-2.331	2.84982	3.32789	22525	342	208	9	4.32692	1.41076	368|1811|6542|8140|8714|9635|22802|23657|83733	ABCC6|SLC26A3|SLC7A2|SLC7A5|ABCC3|CLCA2|CLCA4|SLC7A11|SLC25A18	-0.928556	77	0	0	-3.30315	10.8293
GO:0055007	GO Biological Processes	cardiac muscle cell differentiation	-3.96337	6.47908	5.73635	22525	117	208	7	3.36538	1.25041	652|891|983|2627|3479|4629|6926	BMP4|CCNB1|CDK1|GATA6|IGF1|MYH11|TBX3	-2.10656	4	0	0	-10.2759	15.4705
GO:0030168	GO Biological Processes	platelet activation	-3.15078	4.76763	4.60266	22525	159	208	7	3.36538	1.25041	408|3708|5295|5578|6403|23657|64805	ARRB1|ITPR1|PIK3R1|PRKCA|SELP|SLC7A11|P2RY12	-1.51329	5	0	0	-10.118	5.5535
GO:0061180	GO Biological Processes	mammary gland epithelium development	-5.55055	11.3142	8.16253	22525	67	208	7	3.36538	1.25041	367|374|2066|2099|2625|5241|6926	AR|AREG|ERBB4|ESR1|GATA3|PGR|TBX3	-3.26892	7	0	0	-8.65269	28.4982
GO:0022612	GO Biological Processes	gland morphogenesis	-3.91722	6.37019	5.67045	22525	119	208	7	3.36538	1.25041	367|374|652|2099|3371|5241|6926	AR|AREG|BMP4|ESR1|TNC|PGR|TBX3	-2.06773	7	0	0	-8.65269	28.4982
GO:0050731	GO Biological Processes	positive regulation of peptidyl-tyrosine phosphorylation	-2.92189	4.35663	4.29107	22525	174	208	7	3.36538	1.25041	374|1950|2066|2322|3479|3481|5649	AREG|EGF|ERBB4|FLT3|IGF1|IGF2|RELN	-1.35748	11	0	0	-8.14971	9.6979
GO:0050730	GO Biological Processes	regulation of peptidyl-tyrosine phosphorylation	-2.2273	3.26747	3.35149	22525	232	208	7	3.36538	1.25041	374|1950|2066|2322|3479|3481|5649	AREG|EGF|ERBB4|FLT3|IGF1|IGF2|RELN	-0.856618	11	0	0	-8.14971	9.6979
GO:0006261	GO Biological Processes	DNA-dependent DNA replication	-3.31867	5.0876	4.83289	22525	149	208	7	3.36538	1.25041	652|653|1602|5888|9837|51659|79075	BMP4|BMP5|DACH1|RAD51|GINS1|GINS2|DSCC1	-1.63478	13	0	0	-7.76985	11.8138
GO:0072395	GO Biological Processes	signal transduction involved in cell cycle checkpoint	-5.0683	9.59561	7.38851	22525	79	208	7	3.36538	1.25041	891|983|995|1111|5347|6664|6790	CCNB1|CDK1|CDC25C|CHEK1|PLK1|SOX11|AURKA	-2.92183	14	0	0	-7.66301	31.851
GO:0042770	GO Biological Processes	signal transduction in response to DNA damage	-3.59791	5.65711	5.21998	22525	134	208	7	3.36538	1.25041	891|983|995|1111|2305|5347|6790	CCNB1|CDK1|CDC25C|CHEK1|FOXM1|PLK1|AURKA	-1.83852	14	0	0	-7.66301	31.851
GO:0071695	GO Biological Processes	anatomical structure maturation	-3.33621	5.12198	4.85705	22525	148	208	7	3.36538	1.25041	891|1901|2625|3479|5241|6790|7298	CCNB1|S1PR1|GATA3|IGF1|PGR|AURKA|TYMS	-1.64861	14	0	0	-7.66301	31.851
GO:0031570	GO Biological Processes	DNA integrity checkpoint	-3.08721	4.65063	4.51589	22525	163	208	7	3.36538	1.25041	891|983|995|1111|5347|6790|7153	CCNB1|CDK1|CDC25C|CHEK1|PLK1|AURKA|TOP2A	-1.46602	14	0	0	-7.66301	31.851
GO:0007050	GO Biological Processes	cell cycle arrest	-2.03907	3.00815	3.09487	22525	252	208	7	3.36538	1.25041	891|983|995|1033|2305|2627|6790	CCNB1|CDK1|CDC25C|CDKN3|FOXM1|GATA6|AURKA	-0.709612	14	0	0	-7.66301	31.851
GO:0007565	GO Biological Processes	female pregnancy	-2.76912	4.09758	4.08417	22525	185	208	7	3.36538	1.25041	367|2099|2353|2354|3675|5241|6696	AR|ESR1|FOS|FOSB|ITGA3|PGR|SPP1	-1.25199	16	0	0	-7.13554	54.1466
GO:0043401	GO Biological Processes	steroid hormone mediated signaling pathway	-2.69055	3.96886	3.97796	22525	191	208	7	3.36538	1.25041	367|652|2099|2908|5241|5468|167465	AR|BMP4|ESR1|NR3C1|PGR|PPARG|ZNF366	-1.1949	16	0	0	-7.13554	54.1466
GO:0044706	GO Biological Processes	multi-multicellular organism process	-2.40529	3.52583	3.59261	22525	215	208	7	3.36538	1.25041	367|2099|2353|2354|3675|5241|6696	AR|ESR1|FOS|FOSB|ITGA3|PGR|SPP1	-0.984309	16	0	0	-7.13554	54.1466
GO:0009755	GO Biological Processes	hormone-mediated signaling pathway	-2.2273	3.26747	3.35149	22525	232	208	7	3.36538	1.25041	367|652|2099|2908|5241|5468|167465	AR|BMP4|ESR1|NR3C1|PGR|PPARG|ZNF366	-0.856618	16	0	0	-7.13554	54.1466
GO:0000302	GO Biological Processes	response to reactive oxygen species	-2.32982	3.41465	3.49049	22525	222	208	7	3.36538	1.25041	358|374|890|983|2146|2353|3725	AQP1|AREG|CCNA2|CDK1|EZH2|FOS|JUN	-0.928556	19	0	0	-6.92889	12.2596
GO:0031668	GO Biological Processes	cellular response to extracellular stimulus	-2.21738	3.25345	3.33801	22525	233	208	7	3.36538	1.25041	213|875|2353|3371|3725|5468|64805	ALB|CBS|FOS|TNC|JUN|PPARG|P2RY12	-0.850393	19	0	0	-6.92889	12.2596
GO:0045995	GO Biological Processes	regulation of embryonic development	-3.80573	6.11333	5.5121	22525	124	208	7	3.36538	1.25041	367|652|983|2625|3479|3909|29127	AR|BMP4|CDK1|GATA3|IGF1|LAMA3|RACGAP1	-1.99256	26	0	0	-6.05246	27.0733
GO:2001234	GO Biological Processes	negative regulation of apoptotic signaling pathway	-2.44989	3.59267	3.65288	22525	211	208	7	3.36538	1.25041	367|652|653|1191|3479|6387|8743	AR|BMP4|BMP5|CLU|IGF1|CXCL12|TNFSF10	-1.01766	26	0	0	-6.05246	27.0733
GO:0097191	GO Biological Processes	extrinsic apoptotic signaling pathway	-2.37256	3.47731	3.54833	22525	218	208	7	3.36538	1.25041	367|652|653|3479|5295|8743|81618	AR|BMP4|BMP5|IGF1|PIK3R1|TNFSF10|ITM2C	-0.963512	26	0	0	-6.05246	27.0733
GO:0021537	GO Biological Processes	telencephalon development	-2.16859	3.1851	3.27167	22525	238	208	7	3.36538	1.25041	358|652|2066|2146|5649|6387|9928	AQP1|BMP4|ERBB4|EZH2|RELN|CXCL12|KIF14	-0.814335	28	0	0	-5.96424	6.01629
GO:0006855	GO Biological Processes	drug transmembrane transport	-5.46369	10.9863	8.02044	22525	69	208	7	3.36538	1.25041	358|5243|6542|8714|10351|23657|83733	AQP1|ABCB1|SLC7A2|ABCC3|ABCA8|SLC7A11|SLC25A18	-3.20461	33	1	1	-5.46369	46.4114
GO:0006338	GO Biological Processes	chromatin remodeling	-3.02553	4.53924	4.43188	22525	167	208	7	3.36538	1.25041	1058|1111|2099|2625|55355|55839|79019	CENPA|CHEK1|ESR1|GATA3|HJURP|CENPN|CENPM	-1.42389	35	0	0	-5.43822	13.1265
GO:0003151	GO Biological Processes	outflow tract morphogenesis	-5.21926	10.1074	7.62697	22525	75	208	7	3.36538	1.25041	652|2627|3725|6664|6926|7049|7122	BMP4|GATA6|JUN|SOX11|TBX3|TGFBR3|CLDN5	-3.03353	40	1	1	-5.21926	16.244
GO:0003279	GO Biological Processes	cardiac septum development	-4.42529	7.6571	6.4086	22525	99	208	7	3.36538	1.25041	652|653|2625|2627|6664|6926|7049	BMP4|BMP5|GATA3|GATA6|SOX11|TBX3|TGFBR3	-2.462	40	0	0	-5.21926	16.244
GO:0003206	GO Biological Processes	cardiac chamber morphogenesis	-3.8276	6.16303	5.54307	22525	123	208	7	3.36538	1.25041	652|653|2625|2627|6664|6926|7049	BMP4|BMP5|GATA3|GATA6|SOX11|TBX3|TGFBR3	-2.00052	40	0	0	-5.21926	16.244
GO:0048565	GO Biological Processes	digestive tract development	-3.67875	5.83118	5.33317	22525	130	208	7	3.36538	1.25041	652|891|2627|6664|6932|7298|25803	BMP4|CCNB1|GATA6|SOX11|TCF7|TYMS|SPDEF	-1.89331	40	0	0	-5.21926	16.244
GO:0055123	GO Biological Processes	digestive system development	-3.44456	5.3384	5.0067	22525	142	208	7	3.36538	1.25041	652|891|2627|6664|6932|7298|25803	BMP4|CCNB1|GATA6|SOX11|TCF7|TYMS|SPDEF	-1.72001	40	0	0	-5.21926	16.244
GO:0003205	GO Biological Processes	cardiac chamber development	-3.18331	4.82836	4.64714	22525	157	208	7	3.36538	1.25041	652|653|2625|2627|6664|6926|7049	BMP4|BMP5|GATA3|GATA6|SOX11|TBX3|TGFBR3	-1.53404	40	0	0	-5.21926	16.244
GO:0071772	GO Biological Processes	response to BMP	-3.0104	4.51222	4.41129	22525	168	208	7	3.36538	1.25041	652|653|2625|2627|3675|6664|7049	BMP4|BMP5|GATA3|GATA6|ITGA3|SOX11|TGFBR3	-1.41332	40	0	0	-5.21926	16.244
GO:0071773	GO Biological Processes	cellular response to BMP stimulus	-3.0104	4.51222	4.41129	22525	168	208	7	3.36538	1.25041	652|653|2625|2627|3675|6664|7049	BMP4|BMP5|GATA3|GATA6|ITGA3|SOX11|TGFBR3	-1.41332	40	0	0	-5.21926	16.244
GO:0048762	GO Biological Processes	mesenchymal cell differentiation	-2.67776	3.94819	3.96068	22525	192	208	7	3.36538	1.25041	652|653|2066|2146|4902|6664|7049	BMP4|BMP5|ERBB4|EZH2|NRTN|SOX11|TGFBR3	-1.18431	40	0	0	-5.21926	16.244
GO:0090092	GO Biological Processes	regulation of transmembrane receptor protein serine/threonine kinase signaling pathway	-2.35106	3.44569	3.51924	22525	220	208	7	3.36538	1.25041	652|653|2627|3675|4435|6664|7049	BMP4|BMP5|GATA6|ITGA3|CITED1|SOX11|TGFBR3	-0.94645	40	0	0	-5.21926	16.244
GO:0002685	GO Biological Processes	regulation of leukocyte migration	-2.95096	4.40728	4.33053	22525	172	208	7	3.36538	1.25041	653|2277|2920|6387|6403|9547|64805	BMP5|VEGFD|CXCL2|CXCL12|SELP|CXCL14|P2RY12	-1.37529	42	0	0	-5.05253	17.3269
GO:0050920	GO Biological Processes	regulation of chemotaxis	-2.80963	4.16513	4.13897	22525	182	208	7	3.36538	1.25041	1901|2152|2246|2277|2920|6387|9547	S1PR1|F3|FGF1|VEGFD|CXCL2|CXCL12|CXCL14	-1.28232	42	0	0	-5.05253	17.3269
GO:0051302	GO Biological Processes	regulation of cell division	-3.37173	5.19214	4.90601	22525	146	208	7	3.36538	1.25041	2246|2277|3481|5347|6790|9928|29127	FGF1|VEGFD|IGF2|PLK1|AURKA|KIF14|RACGAP1	-1.67088	44	0	0	-5.04857	17.4667
GO:0045931	GO Biological Processes	positive regulation of mitotic cell cycle	-3.40784	5.26426	4.95589	22525	144	208	7	3.36538	1.25041	891|983|1950|3479|3481|5578|6790	CCNB1|CDK1|EGF|IGF1|IGF2|PRKCA|AURKA	-1.69332	45	0	0	-4.92866	27.0733
GO:0046824	GO Biological Processes	positive regulation of nucleocytoplasmic transport	-3.96337	6.47908	5.73635	22525	117	208	7	3.36538	1.25041	652|983|1950|2066|3479|5295|10411	BMP4|CDK1|EGF|ERBB4|IGF1|PIK3R1|RAPGEF3	-2.10656	46	0	0	-4.82395	11.107
GO:0051897	GO Biological Processes	positive regulation of protein kinase B signaling	-3.24991	4.95459	4.7384	22525	153	208	7	3.36538	1.25041	1950|2066|2152|2246|2625|3481|5295	EGF|ERBB4|F3|FGF1|GATA3|IGF2|PIK3R1	-1.57966	46	0	0	-4.82395	11.107
GO:0044389	GO Molecular Functions	ubiquitin-like protein ligase binding	-2.57381	3.10395	3.62453	22525	314	208	9	4.32692	1.41076	408|875|891|1191|3725|4804|6790|6923|29089	ARRB1|CBS|CCNB1|CLU|JUN|NGFR|AURKA|ELOB|UBE2T	-1.10713	99	1	1	-2.57381	3.10395
GO:0001085	GO Molecular Functions	RNA polymerase II transcription factor binding	-4.84855	7.34192	6.66816	22525	118	208	8	3.84615	1.33341	367|2099|2353|2625|2627|3725|5307|6926	AR|ESR1|FOS|GATA3|GATA6|JUN|PITX1|TBX3	-2.77132	17	0	0	-7.0766	7.34192
GO:0005125	GO Molecular Functions	cytokine activity	-2.98185	3.93794	4.22755	22525	220	208	8	3.84615	1.33341	374|652|653|2920|6387|6696|8743|9547	AREG|BMP4|BMP5|CXCL2|CXCL12|SPP1|TNFSF10|CXCL14	-1.3938	20	0	0	-6.49801	7.39892
GO:0042306	GO Biological Processes	regulation of protein import into nucleus	-2.95096	4.40728	4.33053	22525	172	208	7	3.36538	1.25041	652|983|1950|2066|3479|4601|5295	BMP4|CDK1|EGF|ERBB4|IGF1|MXI1|PIK3R1	-1.37529	46	0	0	-4.82395	11.107
GO:1904589	GO Biological Processes	regulation of protein import	-2.9075	4.33173	4.27156	22525	175	208	7	3.36538	1.25041	652|983|1950|2066|3479|4601|5295	BMP4|CDK1|EGF|ERBB4|IGF1|MXI1|PIK3R1	-1.34809	46	0	0	-4.82395	11.107
GO:0051896	GO Biological Processes	regulation of protein kinase B signaling	-2.43864	3.57572	3.63768	22525	212	208	7	3.36538	1.25041	1950|2066|2152|2246|2625|3481|5295	EGF|ERBB4|F3|FGF1|GATA3|IGF2|PIK3R1	-1.00848	46	0	0	-4.82395	11.107
GO:0032846	GO Biological Processes	positive regulation of homeostatic process	-2.24733	3.29588	3.37867	22525	230	208	7	3.36538	1.25041	408|2946|4751|5578|5733|6696|10874	ARRB1|GSTM2|NEK2|PRKCA|PTGER3|SPP1|NMU	-0.871799	49	0	0	-4.67524	3.86762
GO:0006575	GO Biological Processes	cellular modified amino acid metabolic process	-2.70343	3.98975	3.99536	22525	190	208	7	3.36538	1.25041	2625|2944|2946|6776|7298|25902|221357	GATA3|GSTM1|GSTM2|STAT5A|TYMS|MTHFD1L|GSTA5	-1.20442	55	0	0	-4.23152	10.0272
GO:0051099	GO Biological Processes	positive regulation of binding	-3.0104	4.51222	4.41129	22525	168	208	7	3.36538	1.25041	408|652|1950|2625|3479|3925|5468	ARRB1|BMP4|EGF|GATA3|IGF1|STMN1|PPARG	-1.41332	56	0	0	-4.19811	14.1252
GO:0015698	GO Biological Processes	inorganic anion transport	-2.93637	4.38181	4.31073	22525	173	208	7	3.36538	1.25041	368|1811|5243|8714|9635|22802|29127	ABCC6|SLC26A3|ABCB1|ABCC3|CLCA2|CLCA4|RACGAP1	-1.36429	60	0	0	-4.01454	7.38363
GO:0035107	GO Biological Processes	appendage morphogenesis	-3.33621	5.12198	4.85705	22525	148	208	7	3.36538	1.25041	652|1382|2019|3899|5307|6664|6926	BMP4|CRABP2|EN1|AFF3|PITX1|SOX11|TBX3	-1.64861	63	0	0	-3.85391	14.937
GO:0035108	GO Biological Processes	limb morphogenesis	-3.33621	5.12198	4.85705	22525	148	208	7	3.36538	1.25041	652|1382|2019|3899|5307|6664|6926	BMP4|CRABP2|EN1|AFF3|PITX1|SOX11|TBX3	-1.64861	63	0	0	-3.85391	14.937
GO:0048736	GO Biological Processes	appendage development	-2.93637	4.38181	4.31073	22525	173	208	7	3.36538	1.25041	652|1382|2019|3899|5307|6664|6926	BMP4|CRABP2|EN1|AFF3|PITX1|SOX11|TBX3	-1.36429	63	0	0	-3.85391	14.937
GO:0060173	GO Biological Processes	limb development	-2.93637	4.38181	4.31073	22525	173	208	7	3.36538	1.25041	652|1382|2019|3899|5307|6664|6926	BMP4|CRABP2|EN1|AFF3|PITX1|SOX11|TBX3	-1.36429	63	0	0	-3.85391	14.937
GO:0007626	GO Biological Processes	locomotory behavior	-2.70343	3.98975	3.99536	22525	190	208	7	3.36538	1.25041	1803|2019|4857|4909|6387|6414|10752	DPP4|EN1|NOVA1|NTF4|CXCL12|SELENOP|CHL1	-1.20442	65	0	0	-3.76423	5.5535
GO:0043523	GO Biological Processes	regulation of neuron apoptotic process	-2.65244	3.90749	3.92646	22525	194	208	7	3.36538	1.25041	2019|2625|3725|4435|4909|9928|10752	EN1|GATA3|JUN|CITED1|NTF4|KIF14|CHL1	-1.16752	65	0	0	-3.76423	5.5535
GO:0007611	GO Biological Processes	learning or memory	-2.19769	3.22576	3.31126	22525	235	208	7	3.36538	1.25041	2019|2353|3675|3725|4909|5649|7122	EN1|FOS|ITGA3|JUN|NTF4|RELN|CLDN5	-0.836512	65	0	0	-3.76423	5.5535
GO:0071478	GO Biological Processes	cellular response to radiation	-3.0104	4.51222	4.41129	22525	168	208	7	3.36538	1.25041	358|1111|2625|4311|5295|5888|55872	AQP1|CHEK1|GATA3|MME|PIK3R1|RAD51|PBK	-1.41332	69	0	0	-3.62636	7.31711
GO:0032412	GO Biological Processes	regulation of ion transmembrane transporter activity	-2.31929	3.39934	3.47623	22525	223	208	7	3.36538	1.25041	154|2946|5243|5649|6271|6330|79026	ADRB2|GSTM2|ABCB1|RELN|S100A1|SCN4B|AHNAK	-0.920434	76	0	0	-3.38729	10.1525
GO:0051924	GO Biological Processes	regulation of calcium ion transport	-2.27781	3.33944	3.42002	22525	227	208	7	3.36538	1.25041	1950|2946|4638|6271|6387|64805|79026	EGF|GSTM2|MYLK|S100A1|CXCL12|P2RY12|AHNAK	-0.891237	76	0	0	-3.38729	10.1525
GO:0022898	GO Biological Processes	regulation of transmembrane transporter activity	-2.25743	3.31027	3.39238	22525	229	208	7	3.36538	1.25041	154|2946|5243|5649|6271|6330|79026	ADRB2|GSTM2|ABCB1|RELN|S100A1|SCN4B|AHNAK	-0.876702	76	0	0	-3.38729	10.1525
GO:0007623	GO Biological Processes	circadian rhythm	-2.65244	3.90749	3.92646	22525	194	208	7	3.36538	1.25041	2146|3725|4804|5468|7153|7298|10874	EZH2|JUN|NGFR|PPARG|TOP2A|TYMS|NMU	-1.16752	79	0	0	-3.16907	3.90749
GO:0010951	GO Biological Processes	negative regulation of endopeptidase activity	-2.06598	3.04439	3.13171	22525	249	208	7	3.36538	1.25041	332|358|408|720|4804|7035|80760	BIRC5|AQP1|ARRB1|C4A|NGFR|TFPI|ITIH5	-0.731596	80	0	0	-3.1667	5.41466
GO:0030278	GO Biological Processes	regulation of ossification	-2.78253	4.11985	4.10231	22525	184	208	7	3.36538	1.25041	154|374|652|1901|3479|4435|6664	ADRB2|AREG|BMP4|S1PR1|IGF1|CITED1|SOX11	-1.26097	81	0	0	-3.16245	9.84484
GO:0001649	GO Biological Processes	osteoblast differentiation	-2.50721	3.67987	3.73032	22525	206	208	7	3.36538	1.25041	374|652|3371|3479|4435|6664|6696	AREG|BMP4|TNC|IGF1|CITED1|SOX11|SPP1	-1.05703	81	0	0	-3.16245	9.84484
GO:0071466	GO Biological Processes	cellular response to xenobiotic stimulus	-3.05614	4.59426	4.47355	22525	165	208	7	3.36538	1.25041	358|890|1066|2908|2944|2946|6776	AQP1|CCNA2|CES1|NR3C1|GSTM1|GSTM2|STAT5A	-1.4462	83	1	1	-3.05614	9.84484
GO:0043393	GO Biological Processes	regulation of protein binding	-2.4956	3.66209	3.71464	22525	207	208	7	3.36538	1.25041	154|408|652|3925|5347|6790|7049	ADRB2|ARRB1|BMP4|STMN1|PLK1|AURKA|TGFBR3	-1.0497	100	1	1	-2.4956	6.91234
GO:0042445	GO Biological Processes	hormone metabolic process	-2.41634	3.5423	3.60754	22525	214	208	7	3.36538	1.25041	653|1382|2099|2625|4311|5653|6696	BMP5|CRABP2|ESR1|GATA3|MME|KLK6|SPP1	-0.993655	103	1	1	-2.41634	3.5423
GO:0045839	GO Biological Processes	negative regulation of mitotic nuclear division	-5.3451	13.8247	8.49675	22525	47	208	6	2.88462	1.16053	652|701|891|1063|1111|5347	BMP4|BUB1B|CCNB1|CENPF|CHEK1|PLK1	-3.13213	1	0	0	-16.3911	39.3794
GO:0051784	GO Biological Processes	negative regulation of nuclear division	-4.84956	11.3993	7.58919	22525	57	208	6	2.88462	1.16053	652|701|891|1063|1111|5347	BMP4|BUB1B|CCNB1|CENPF|CHEK1|PLK1	-2.77132	1	0	0	-16.3911	39.3794
GO:0034502	GO Biological Processes	protein localization to chromosome	-4.06948	8.33025	6.26071	22525	78	208	6	2.88462	1.16053	701|983|1058|2099|2146|5347	BUB1B|CDK1|CENPA|ESR1|EZH2|PLK1	-2.18916	1	0	0	-16.3911	39.3794
GO:2000060	GO Biological Processes	positive regulation of protein ubiquitination involved in ubiquitin-dependent protein catabolic proc	-3.69844	7.14022	5.66614	22525	91	208	6	2.88462	1.16053	701|891|983|1191|1950|5347	BUB1B|CCNB1|CDK1|CLU|EGF|PLK1	-1.90475	1	0	0	-16.3911	39.3794
GO:2000058	GO Biological Processes	regulation of protein ubiquitination involved in ubiquitin-dependent protein catabolic process	-3.33998	6.12981	5.11072	22525	106	208	6	2.88462	1.16053	701|891|983|1191|1950|5347	BUB1B|CCNB1|CDK1|CLU|EGF|PLK1	-1.64958	1	0	0	-16.3911	39.3794
GO:0005539	GO Molecular Functions	glycosaminoglycan binding	-3.07234	4.06735	4.34231	22525	213	208	8	3.84615	1.33341	652|1634|2246|3024|4053|6403|7049|7148	BMP4|DCN|FGF1|HIST1H1A|LTBP2|SELP|TGFBR3|TNXB	-1.45529	38	0	0	-5.28451	4.7978
GO:0031625	GO Molecular Functions	ubiquitin protein ligase binding	-2.15903	2.88782	3.17788	22525	300	208	8	3.84615	1.33341	408|875|1191|3725|4804|6790|6923|29089	ARRB1|CBS|CLU|JUN|NGFR|AURKA|ELOB|UBE2T	-0.806935	99	0	0	-2.57381	3.10395
GO:0015238	GO Molecular Functions	drug transmembrane transporter activity	-4.54123	7.9795	6.58125	22525	95	208	7	3.36538	1.25041	358|5243|6542|8714|10351|23657|83733	AQP1|ABCB1|SLC7A2|ABCC3|ABCA8|SLC7A11|SLC25A18	-2.54126	33	0	0	-5.46369	46.4114
GO:0001889	GO Biological Processes	liver development	-2.84167	4.92242	4.36337	22525	132	208	6	2.88462	1.16053	2146|2627|3725|6790|7049|7298	EZH2|GATA6|JUN|AURKA|TGFBR3|TYMS	-1.30259	3	0	0	-12.9412	30.9409
GO:0061008	GO Biological Processes	hepaticobiliary system development	-2.79186	4.81303	4.2899	22525	135	208	6	2.88462	1.16053	2146|2627|3725|6790|7049|7298	EZH2|GATA6|JUN|AURKA|TGFBR3|TYMS	-1.2671	3	0	0	-12.9412	30.9409
hsa04210	KEGG Pathway	Apoptosis	-2.74338	4.7084	4.21857	22525	138	208	6	2.88462	1.16053	332|2353|3708|3725|5295|8743	BIRC5|FOS|ITPR1|JUN|PIK3R1|TNFSF10	-1.23494	18	0	0	-6.99019	14.7673
GO:0008201	GO Molecular Functions	heparin binding	-3.16698	4.7978	4.62481	22525	158	208	7	3.36538	1.25041	652|2246|3024|4053|6403|7049|7148	BMP4|FGF1|HIST1H1A|LTBP2|SELP|TGFBR3|TNXB	-1.52504	38	0	0	-5.28451	4.7978
GO:0008022	GO Molecular Functions	protein C-terminus binding	-2.76912	4.09758	4.08417	22525	185	208	7	3.36538	1.25041	667|1063|4288|4435|5468|5888|7153	DST|CENPF|MKI67|CITED1|PPARG|RAD51|TOP2A	-1.25199	82	0	0	-3.08558	4.09758
GO:0055023	GO Biological Processes	positive regulation of cardiac muscle tissue growth	-5.51725	14.7673	8.82476	22525	44	208	6	2.88462	1.16053	891|983|2066|2627|3479|7049	CCNB1|CDK1|ERBB4|GATA6|IGF1|TGFBR3	-3.24891	4	0	0	-10.2759	15.4705
GO:0060421	GO Biological Processes	positive regulation of heart growth	-5.29044	13.5367	8.39402	22525	48	208	6	2.88462	1.16053	891|983|2066|2627|3479|7049	CCNB1|CDK1|ERBB4|GATA6|IGF1|TGFBR3	-3.08979	4	0	0	-10.2759	15.4705
GO:0046622	GO Biological Processes	positive regulation of organ growth	-4.71979	10.8293	7.36008	22525	60	208	6	2.88462	1.16053	891|983|2066|2627|3479|7049	CCNB1|CDK1|ERBB4|GATA6|IGF1|TGFBR3	-2.6713	4	0	0	-10.2759	15.4705
GO:0055021	GO Biological Processes	regulation of cardiac muscle tissue growth	-4.4067	9.55529	6.82103	22525	68	208	6	2.88462	1.16053	891|983|2066|2627|3479|7049	CCNB1|CDK1|ERBB4|GATA6|IGF1|TGFBR3	-2.45039	4	0	0	-10.2759	15.4705
GO:0055013	GO Biological Processes	cardiac muscle cell development	-4.29991	9.15154	6.64139	22525	71	208	6	2.88462	1.16053	652|891|983|3479|4629|6926	BMP4|CCNB1|CDK1|IGF1|MYH11|TBX3	-2.36056	4	0	0	-10.2759	15.4705
GO:0060420	GO Biological Processes	regulation of heart growth	-4.19811	8.78054	6.47208	22525	74	208	6	2.88462	1.16053	891|983|2066|2627|3479|7049	CCNB1|CDK1|ERBB4|GATA6|IGF1|TGFBR3	-2.28773	4	0	0	-10.2759	15.4705
GO:0046620	GO Biological Processes	regulation of organ growth	-3.38423	6.24769	5.17838	22525	104	208	6	2.88462	1.16053	891|983|2066|2627|3479|7049	CCNB1|CDK1|ERBB4|GATA6|IGF1|TGFBR3	-1.6786	4	0	0	-10.2759	15.4705
GO:0055002	GO Biological Processes	striated muscle cell development	-2.45027	4.1124	3.79015	22525	158	208	6	2.88462	1.16053	652|891|983|3479|4629|6926	BMP4|CCNB1|CDK1|IGF1|MYH11|TBX3	-1.01766	4	0	0	-10.2759	15.4705
GO:0055001	GO Biological Processes	muscle cell development	-2.2594	3.75584	3.51281	22525	173	208	6	2.88462	1.16053	652|891|983|3479|4629|6926	BMP4|CCNB1|CDK1|IGF1|MYH11|TBX3	-0.877462	4	0	0	-10.2759	15.4705
GO:1903034	GO Biological Processes	regulation of response to wounding	-2.42352	4.061	3.75124	22525	160	208	6	2.88462	1.16053	2152|4638|5578|6403|6696|7035	F3|MYLK|PRKCA|SELP|SPP1|TFPI	-0.998993	5	0	0	-10.118	5.5535
GO:0060443	GO Biological Processes	mammary gland morphogenesis	-5.45844	14.4391	8.71194	22525	45	208	6	2.88462	1.16053	367|374|652|2099|5241|6926	AR|AREG|BMP4|ESR1|PGR|TBX3	-3.20282	7	0	0	-8.65269	28.4982
GO:0046660	GO Biological Processes	female sex differentiation	-3.13263	5.60138	4.79669	22525	116	208	6	2.88462	1.16053	408|1602|2099|2175|5241|6926	ARRB1|DACH1|ESR1|FANCA|PGR|TBX3	-1.5001	7	0	0	-8.65269	28.4982
GO:0008584	GO Biological Processes	male gonad development	-2.77556	4.77764	4.26589	22525	136	208	6	2.88462	1.16053	367|2099|2175|2625|2627|8743	AR|ESR1|FANCA|GATA3|GATA6|TNFSF10	-1.25716	7	0	0	-8.65269	28.4982
GO:0046546	GO Biological Processes	development of primary male sexual characteristics	-2.7594	4.74277	4.24211	22525	137	208	6	2.88462	1.16053	367|2099|2175|2625|2627|8743	AR|ESR1|FANCA|GATA3|GATA6|TNFSF10	-1.24477	7	0	0	-8.65269	28.4982
GO:0090307	GO Biological Processes	mitotic spindle assembly	-4.33493	9.28228	6.70006	22525	70	208	6	2.88462	1.16053	332|4751|5347|22974|24137|29127	BIRC5|NEK2|PLK1|TPX2|KIF4A|RACGAP1	-2.39056	9	0	0	-8.29332	20.305
GO:0007098	GO Biological Processes	centrosome cycle	-3.0937	5.50644	4.73826	22525	118	208	6	2.88462	1.16053	983|1111|4751|5347|6790|151648	CDK1|CHEK1|NEK2|PLK1|AURKA|SGO1	-1.47091	9	0	0	-8.29332	20.305
GO:0031023	GO Biological Processes	microtubule organizing center organization	-2.91027	5.07625	4.46485	22525	128	208	6	2.88462	1.16053	983|1111|4751|5347|6790|151648	CDK1|CHEK1|NEK2|PLK1|AURKA|SGO1	-1.35016	9	0	0	-8.29332	20.305
GO:0022617	GO Biological Processes	extracellular matrix disassembly	-3.62148	6.91234	5.54543	22525	94	208	6	2.88462	1.16053	1634|1803|3909|3914|6696|7177	DCN|DPP4|LAMA3|LAMB3|SPP1|TPSAB1	-1.85637	10	0	0	-8.28567	39.3794
GO:0001704	GO Biological Processes	formation of primary germ layer	-2.96344	5.19808	4.54379	22525	125	208	6	2.88462	1.16053	652|1847|2627|3675|3909|3914	BMP4|DUSP5|GATA6|ITGA3|LAMA3|LAMB3	-1.38252	10	0	0	-8.28567	39.3794
GO:0007369	GO Biological Processes	gastrulation	-2.12135	3.51221	3.31236	22525	185	208	6	2.88462	1.16053	652|1847|2627|3675|3909|3914	BMP4|DUSP5|GATA6|ITGA3|LAMA3|LAMB3	-0.776511	10	0	0	-8.28567	39.3794
GO:0014068	GO Biological Processes	positive regulation of phosphatidylinositol 3-kinase signaling	-4.4435	9.6979	6.8834	22525	67	208	6	2.88462	1.16053	1634|2066|2322|3479|5649|6403	DCN|ERBB4|FLT3|IGF1|RELN|SELP	-2.47312	11	0	0	-8.14971	9.6979
GO:0014066	GO Biological Processes	regulation of phosphatidylinositol 3-kinase signaling	-3.5232	6.6302	5.39247	22525	98	208	6	2.88462	1.16053	1634|2066|2322|3479|5649|6403	DCN|ERBB4|FLT3|IGF1|RELN|SELP	-1.78421	11	0	0	-8.14971	9.6979
GO:0007259	GO Biological Processes	JAK-STAT cascade	-2.21204	3.67096	3.44406	22525	177	208	6	2.88462	1.16053	1634|1950|2066|2322|3479|6776	DCN|EGF|ERBB4|FLT3|IGF1|STAT5A	-0.846837	11	0	0	-8.14971	9.6979
GO:0097696	GO Biological Processes	STAT cascade	-2.18888	3.62994	3.41043	22525	179	208	6	2.88462	1.16053	1634|1950|2066|2322|3479|6776	DCN|EGF|ERBB4|FLT3|IGF1|STAT5A	-0.83115	11	0	0	-8.14971	9.6979
GO:0045740	GO Biological Processes	positive regulation of DNA replication	-4.94043	11.8138	7.75167	22525	55	208	6	2.88462	1.16053	374|652|653|983|3479|3725	AREG|BMP4|BMP5|CDK1|IGF1|JUN	-2.84451	13	0	0	-7.76985	11.8138
GO:0016572	GO Biological Processes	histone phosphorylation	-5.97625	17.5611	9.73308	22525	37	208	6	2.88462	1.16053	890|891|983|1111|5578|6790	CCNA2|CCNB1|CDK1|CHEK1|PRKCA|AURKA	-3.55979	14	0	0	-7.66301	31.851
GO:0072401	GO Biological Processes	signal transduction involved in DNA integrity checkpoint	-4.06948	8.33025	6.26071	22525	78	208	6	2.88462	1.16053	891|983|995|1111|5347|6790	CCNB1|CDK1|CDC25C|CHEK1|PLK1|AURKA	-2.18916	14	0	0	-7.66301	31.851
GO:0072422	GO Biological Processes	signal transduction involved in DNA damage checkpoint	-4.06948	8.33025	6.26071	22525	78	208	6	2.88462	1.16053	891|983|995|1111|5347|6790	CCNB1|CDK1|CDC25C|CHEK1|PLK1|AURKA	-2.18916	14	0	0	-7.66301	31.851
GO:0071156	GO Biological Processes	regulation of cell cycle arrest	-3.19254	5.75009	4.88694	22525	113	208	6	2.88462	1.16053	891|983|995|2305|2627|6790	CCNB1|CDK1|CDC25C|FOXM1|GATA6|AURKA	-1.5407	14	0	0	-7.66301	31.851
GO:0006997	GO Biological Processes	nucleus organization	-2.60537	4.42013	4.01631	22525	147	208	6	2.88462	1.16053	891|983|5347|5578|9133|55165	CCNB1|CDK1|PLK1|PRKCA|CCNB2|CEP55	-1.13248	14	0	0	-7.66301	31.851
GO:0000077	GO Biological Processes	DNA damage checkpoint	-2.50507	4.21922	3.86994	22525	154	208	6	2.88462	1.16053	891|983|995|1111|5347|6790	CCNB1|CDK1|CDC25C|CHEK1|PLK1|AURKA	-1.05703	14	0	0	-7.66301	31.851
GO:2000045	GO Biological Processes	regulation of G1/S transition of mitotic cell cycle	-2.38418	3.98626	3.69404	22525	163	208	6	2.88462	1.16053	891|983|995|2146|6790|9928	CCNB1|CDK1|CDC25C|EZH2|AURKA|KIF14	-0.970201	14	0	0	-7.66301	31.851
GO:1902806	GO Biological Processes	regulation of cell cycle G1/S phase transition	-2.15475	3.57011	3.36088	22525	182	208	6	2.88462	1.16053	891|983|995|2146|6790|9928	CCNB1|CDK1|CDC25C|EZH2|AURKA|KIF14	-0.803087	14	0	0	-7.66301	31.851
GO:0072006	GO Biological Processes	nephron development	-2.74338	4.7084	4.21857	22525	138	208	6	2.88462	1.16053	652|2246|2625|3675|4435|8842	BMP4|FGF1|GATA3|ITGA3|CITED1|PROM1	-1.23494	15	0	0	-7.33459	19.1106
GO:1905330	GO Biological Processes	regulation of morphogenesis of an epithelium	-2.16605	3.58983	3.37728	22525	181	208	6	2.88462	1.16053	367|652|2099|2246|2625|4435	AR|BMP4|ESR1|FGF1|GATA3|CITED1	-0.81352	15	0	0	-7.33459	19.1106
GO:0031012	GO Cellular Components	extracellular matrix	-5.28451	3.46847	5.72119	22525	562	208	18	8.65385	1.94948	563|652|667|1191|1634|2152|2246|3371|3909|3914|4053|5649|7033|7049|7148|7177|8404|10752	AZGP1|BMP4|DST|CLU|DCN|F3|FGF1|TNC|LAMA3|LAMB3|LTBP2|RELN|TFF3|TGFBR3|TNXB|TPSAB1|SPARCL1|CHL1	-3.08688	38	1	1	-5.28451	4.7978
GO:0005578	GO Cellular Components	proteinaceous extracellular matrix	-5.09954	4.16513	5.87738	22525	364	208	14	6.73077	1.73728	652|667|1634|2246|3371|3909|3914|4053|5649|7033|7049|7148|8404|10752	BMP4|DST|DCN|FGF1|TNC|LAMA3|LAMB3|LTBP2|RELN|TFF3|TGFBR3|TNXB|SPARCL1|CHL1	-2.94495	38	0	0	-5.28451	4.7978
GO:0004713	GO Molecular Functions	protein tyrosine kinase activity	-2.16605	3.58983	3.37728	22525	181	208	6	2.88462	1.16053	1950|2066|2246|2322|6776|9833	EGF|ERBB4|FGF1|FLT3|STAT5A|MELK	-0.81352	11	0	0	-8.14971	9.6979
GO:0005178	GO Molecular Functions	integrin binding	-3.15239	5.65008	4.82642	22525	115	208	6	2.88462	1.16053	667|2246|3479|3675|5578|7148	DST|FGF1|IGF1|ITGA3|PRKCA|TNXB	-1.51329	29	0	0	-5.8804	5.65008
GO:0001046	GO Molecular Functions	core promoter sequence-specific DNA binding	-3.89003	7.73523	5.97046	22525	84	208	6	2.88462	1.16053	2099|2146|2353|2625|5468|6664	ESR1|EZH2|FOS|GATA3|PPARG|SOX11	-2.04992	39	0	0	-5.24958	9.84484
GO:0070851	GO Molecular Functions	growth factor receptor binding	-2.82492	4.88541	4.33863	22525	133	208	6	2.88462	1.16053	374|1950|2066|2246|2277|2625	AREG|EGF|ERBB4|FGF1|VEGFD|GATA3	-1.29175	46	0	0	-4.82395	11.107
GO:0031406	GO Molecular Functions	carboxylic acid binding	-2.02525	3.34928	3.17262	22525	194	208	6	2.88462	1.16053	213|1382|2167|5468|6403|7298	ALB|CRABP2|FABP4|PPARG|SELP|TYMS	-0.699862	47	0	0	-4.71292	12.0326
GO:0048146	GO Biological Processes	positive regulation of fibroblast proliferation	-5.03508	12.2596	7.92277	22525	53	208	6	2.88462	1.16053	358|890|891|2099|3479|3725	AQP1|CCNA2|CCNB1|ESR1|IGF1|JUN	-2.90698	19	0	0	-6.92889	12.2596
GO:0071248	GO Biological Processes	cellular response to metal ion	-2.54735	4.30304	3.93158	22525	151	208	6	2.88462	1.16053	358|891|2167|2353|2354|3725	AQP1|CCNB1|FABP4|FOS|FOSB|JUN	-1.08623	19	0	0	-6.92889	12.2596
GO:0043177	GO Molecular Functions	organic acid binding	-2.00469	3.3151	3.14268	22525	196	208	6	2.88462	1.16053	213|1382|2167|5468|6403|7298	ALB|CRABP2|FABP4|PPARG|SELP|TYMS	-0.686119	47	0	0	-4.71292	12.0326
GO:0034614	GO Biological Processes	cellular response to reactive oxygen species	-2.47745	4.16513	3.82972	22525	156	208	6	2.88462	1.16053	358|890|983|2146|2353|3725	AQP1|CCNA2|CDK1|EZH2|FOS|JUN	-1.03686	19	0	0	-6.92889	12.2596
GO:0051100	GO Biological Processes	negative regulation of binding	-2.4912	4.192	3.84974	22525	155	208	6	2.88462	1.16053	154|3725|3925|4751|6664|6790	ADRB2|JUN|STMN1|NEK2|SOX11|AURKA	-1.04637	25	0	0	-6.08264	7.66678
GO:0048009	GO Biological Processes	insulin-like growth factor receptor signaling pathway	-5.83575	16.6605	9.44971	22525	39	208	6	2.88462	1.16053	367|653|3479|3487|3489|5295	AR|BMP5|IGF1|IGFBP4|IGFBP6|PIK3R1	-3.47976	26	0	0	-6.05246	27.0733
GO:0050680	GO Biological Processes	negative regulation of epithelial cell proliferation	-2.74338	4.7084	4.21857	22525	138	208	6	2.88462	1.16053	367|652|2625|4804|5468|7049	AR|BMP4|GATA3|NGFR|PPARG|TGFBR3	-1.23494	26	0	0	-6.05246	27.0733
GO:2000241	GO Biological Processes	regulation of reproductive process	-2.72751	4.67453	4.19525	22525	139	208	6	2.88462	1.16053	367|652|983|2099|3479|6790	AR|BMP4|CDK1|ESR1|IGF1|AURKA	-1.22155	26	0	0	-6.05246	27.0733
GO:2001236	GO Biological Processes	regulation of extrinsic apoptotic signaling pathway	-2.4912	4.192	3.84974	22525	155	208	6	2.88462	1.16053	367|652|653|3479|8743|81618	AR|BMP4|BMP5|IGF1|TNFSF10|ITM2C	-1.04637	26	0	0	-6.05246	27.0733
GO:0030902	GO Biological Processes	hindbrain development	-2.63512	4.4811	4.05982	22525	145	208	6	2.88462	1.16053	653|1950|2019|2146|5013|9928	BMP5|EGF|EN1|EZH2|OTX1|KIF14	-1.15478	28	0	0	-5.96424	6.01629
GO:0045807	GO Biological Processes	positive regulation of endocytosis	-2.96344	5.19808	4.54379	22525	125	208	6	2.88462	1.16053	408|720|1191|1950|3024|5468	ARRB1|C4A|CLU|EGF|HIST1H1A|PPARG	-1.38252	31	0	0	-5.84335	9.02444
GO:0031056	GO Biological Processes	regulation of histone modification	-2.82492	4.88541	4.33863	22525	133	208	6	2.88462	1.16053	408|891|1111|2625|3481|10411	ARRB1|CCNB1|CHEK1|GATA3|IGF2|RAPGEF3	-1.29175	37	0	0	-5.29536	23.2057
GO:0060411	GO Biological Processes	cardiac septum morphogenesis	-4.4067	9.55529	6.82103	22525	68	208	6	2.88462	1.16053	652|653|2627|6664|6926|7049	BMP4|BMP5|GATA6|SOX11|TBX3|TGFBR3	-2.45039	40	0	0	-5.21926	16.244
GO:0090100	GO Biological Processes	positive regulation of transmembrane receptor protein serine/threonine kinase signaling pathway	-3.42948	6.37019	5.24783	22525	102	208	6	2.88462	1.16053	652|653|2627|4435|6664|7049	BMP4|BMP5|GATA6|CITED1|SOX11|TGFBR3	-1.71298	40	0	0	-5.21926	16.244
GO:0002065	GO Biological Processes	columnar/cuboidal epithelial cell differentiation	-3.25437	5.90691	4.98048	22525	110	208	6	2.88462	1.16053	652|653|2627|6664|7298|25803	BMP4|BMP5|GATA6|SOX11|TYMS|SPDEF	-1.58233	40	0	0	-5.21926	16.244
GO:0016331	GO Biological Processes	morphogenesis of embryonic epithelium	-2.59068	4.39027	3.99485	22525	148	208	6	2.88462	1.16053	367|652|653|2625|6664|25902	AR|BMP4|BMP5|GATA3|SOX11|MTHFD1L	-1.11949	40	0	0	-5.21926	16.244
GO:0030509	GO Biological Processes	BMP signaling pathway	-2.47745	4.16513	3.82972	22525	156	208	6	2.88462	1.16053	652|653|2627|3675|6664|7049	BMP4|BMP5|GATA6|ITGA3|SOX11|TGFBR3	-1.03686	40	0	0	-5.21926	16.244
GO:0021915	GO Biological Processes	neural tube development	-2.46381	4.1386	3.80985	22525	157	208	6	2.88462	1.16053	652|653|2019|6664|6932|25902	BMP4|BMP5|EN1|SOX11|TCF7|MTHFD1L	-1.02807	40	0	0	-5.21926	16.244
GO:0000187	GO Biological Processes	activation of MAPK activity	-2.66539	4.54377	4.10413	22525	143	208	6	2.88462	1.16053	408|983|1847|1950|2246|3479	ARRB1|CDK1|DUSP5|EGF|FGF1|IGF1	-1.17725	41	0	0	-5.1775	4.54377
GO:0050921	GO Biological Processes	positive regulation of chemotaxis	-2.89288	5.0369	4.43909	22525	129	208	6	2.88462	1.16053	1901|2152|2277|2920|6387|9547	S1PR1|F3|VEGFD|CXCL2|CXCL12|CXCL14	-1.33829	42	0	0	-5.05253	17.3269
GO:0042307	GO Biological Processes	positive regulation of protein import into nucleus	-3.5232	6.6302	5.39247	22525	98	208	6	2.88462	1.16053	652|983|1950|2066|3479|5295	BMP4|CDK1|EGF|ERBB4|IGF1|PIK3R1	-1.78421	46	0	0	-4.82395	11.107
GO:1904591	GO Biological Processes	positive regulation of protein import	-3.47579	6.4976	5.31916	22525	100	208	6	2.88462	1.16053	652|983|1950|2066|3479|5295	BMP4|CDK1|EGF|ERBB4|IGF1|PIK3R1	-1.74249	46	0	0	-4.82395	11.107
GO:0038127	GO Biological Processes	ERBB signaling pathway	-2.50507	4.21922	3.86994	22525	154	208	6	2.88462	1.16053	374|1950|2066|5284|5295|5578	AREG|EGF|ERBB4|PIGR|PIK3R1|PRKCA	-1.05703	46	0	0	-4.82395	11.107
GO:0007163	GO Biological Processes	establishment or maintenance of cell polarity	-2.12135	3.51221	3.31236	22525	185	208	6	2.88462	1.16053	358|667|1058|2625|4133|10615	AQP1|DST|CENPA|GATA3|MAP2|SPAG5	-0.776511	51	0	0	-4.56756	14.4391
GO:0043627	GO Biological Processes	response to estrogen	-4.19811	8.78054	6.47208	22525	74	208	6	2.88462	1.16053	2099|2625|2627|4435|5468|167465	ESR1|GATA3|GATA6|CITED1|PPARG|ZNF366	-2.28773	56	1	1	-4.19811	14.1252
GO:0030326	GO Biological Processes	embryonic limb morphogenesis	-2.92782	5.11622	4.49089	22525	127	208	6	2.88462	1.16053	652|1382|2019|3899|5307|6926	BMP4|CRABP2|EN1|AFF3|PITX1|TBX3	-1.35858	63	0	0	-3.85391	14.937
GO:0035113	GO Biological Processes	embryonic appendage morphogenesis	-2.92782	5.11622	4.49089	22525	127	208	6	2.88462	1.16053	652|1382|2019|3899|5307|6926	BMP4|CRABP2|EN1|AFF3|PITX1|TBX3	-1.35858	63	0	0	-3.85391	14.937
GO:0043524	GO Biological Processes	negative regulation of neuron apoptotic process	-2.74338	4.7084	4.21857	22525	138	208	6	2.88462	1.16053	2019|3725|4435|4909|9928|10752	EN1|JUN|CITED1|NTF4|KIF14|CHL1	-1.23494	65	0	0	-3.76423	5.5535
GO:1901215	GO Biological Processes	negative regulation of neuron death	-2.09947	3.47465	3.28057	22525	187	208	6	2.88462	1.16053	2019|3725|4435|4909|9928|10752	EN1|JUN|CITED1|NTF4|KIF14|CHL1	-0.760518	65	0	0	-3.76423	5.5535
GO:0051017	GO Biological Processes	actin filament bundle assembly	-2.77556	4.77764	4.26589	22525	136	208	6	2.88462	1.16053	408|1901|3925|5295|10411|51474	ARRB1|S1PR1|STMN1|PIK3R1|RAPGEF3|LIMA1	-1.25716	70	0	0	-3.57229	6.08389
GO:0061572	GO Biological Processes	actin filament bundle organization	-2.71177	4.64114	4.17214	22525	140	208	6	2.88462	1.16053	408|1901|3925|5295|10411|51474	ARRB1|S1PR1|STMN1|PIK3R1|RAPGEF3|LIMA1	-1.21009	70	0	0	-3.57229	6.08389
GO:0006939	GO Biological Processes	smooth muscle contraction	-3.33998	6.12981	5.11072	22525	106	208	6	2.88462	1.16053	154|1264|4629|4638|5733|10874	ADRB2|CNN1|MYH11|MYLK|PTGER3|NMU	-1.64958	71	0	0	-3.53233	16.244
GO:0043280	GO Biological Processes	positive regulation of cysteine-type endopeptidase activity involved in apoptotic process	-3.05556	5.41466	4.68115	22525	120	208	6	2.88462	1.16053	408|2152|4804|5468|8743|55655	ARRB1|F3|NGFR|PPARG|TNFSF10|NLRP2	-1.4462	80	0	0	-3.1667	5.41466
GO:2001056	GO Biological Processes	positive regulation of cysteine-type endopeptidase activity	-2.85858	4.96	4.38835	22525	131	208	6	2.88462	1.16053	408|2152|4804|5468|8743|55655	ARRB1|F3|NGFR|PPARG|TNFSF10|NLRP2	-1.31551	80	0	0	-3.1667	5.41466
GO:0010950	GO Biological Processes	positive regulation of endopeptidase activity	-2.46381	4.1386	3.80985	22525	157	208	6	2.88462	1.16053	408|2152|4804|5468|8743|55655	ARRB1|F3|NGFR|PPARG|TNFSF10|NLRP2	-1.02807	80	0	0	-3.1667	5.41466
GO:0010952	GO Biological Processes	positive regulation of peptidase activity	-2.24743	3.73425	3.49543	22525	174	208	6	2.88462	1.16053	408|2152|4804|5468|8743|55655	ARRB1|F3|NGFR|PPARG|TNFSF10|NLRP2	-0.871799	80	0	0	-3.1667	5.41466
GO:0048660	GO Biological Processes	regulation of smooth muscle cell proliferation	-2.91027	5.07625	4.46485	22525	128	208	6	2.88462	1.16053	652|1264|1901|3479|3725|5468	BMP4|CNN1|S1PR1|IGF1|JUN|PPARG	-1.35016	81	0	0	-3.16245	9.84484
GO:0048659	GO Biological Processes	smooth muscle cell proliferation	-2.85858	4.96	4.38835	22525	131	208	6	2.88462	1.16053	652|1264|1901|3479|3725|5468	BMP4|CNN1|S1PR1|IGF1|JUN|PPARG	-1.31551	81	0	0	-3.16245	9.84484
GO:0001890	GO Biological Processes	placenta development	-2.59068	4.39027	3.99485	22525	148	208	6	2.88462	1.16053	653|1634|3481|4435|5468|6696	BMP5|DCN|IGF2|CITED1|PPARG|SPP1	-1.11949	89	0	0	-2.90063	8.49359
GO:0001764	GO Biological Processes	neuron migration	-2.66539	4.54377	4.10413	22525	143	208	6	2.88462	1.16053	2066|2625|3675|5649|6387|10752	ERBB4|GATA3|ITGA3|RELN|CXCL12|CHL1	-1.17725	94	0	0	-2.81346	12.9952
GO:0008217	GO Biological Processes	regulation of blood pressure	-2.24743	3.73425	3.49543	22525	174	208	6	2.88462	1.16053	154|185|367|4311|5468|10874	ADRB2|AGTR1|AR|MME|PPARG|NMU	-0.871799	98	0	0	-2.6242	11.2028
GO:0008608	GO Biological Processes	attachment of spindle microtubules to kinetochore	-4.97805	16.9208	8.70068	22525	32	208	5	2.40385	1.06203	891|4751|10615|29127|151648	CCNB1|NEK2|SPAG5|RACGAP1|SGO1	-2.86261	1	0	0	-16.3911	39.3794
GO:0051304	GO Biological Processes	chromosome separation	-3.15824	7.12456	5.16321	22525	76	208	5	2.40385	1.06203	701|891|1063|5347|7153	BUB1B|CCNB1|CENPF|PLK1|TOP2A	-1.51826	1	0	0	-16.3911	39.3794
GO:0031145	GO Biological Processes	anaphase-promoting complex-dependent catabolic process	-3.0568	6.76833	4.98967	22525	80	208	5	2.40385	1.06203	701|891|983|5347|6790	BUB1B|CCNB1|CDK1|PLK1|AURKA	-1.4462	1	0	0	-16.3911	39.3794
GO:0045132	GO Biological Processes	meiotic chromosome segregation	-2.84863	6.08389	4.63933	22525	89	208	5	2.40385	1.06203	701|5347|7153|10051|151648	BUB1B|PLK1|TOP2A|SMC4|SGO1	-1.30888	1	0	0	-16.3911	39.3794
GO:2001251	GO Biological Processes	negative regulation of chromosome organization	-2.25611	4.43825	3.67621	22525	122	208	5	2.40385	1.06203	701|891|1063|5347|7153	BUB1B|CCNB1|CENPF|PLK1|TOP2A	-0.876702	1	0	0	-16.3911	39.3794
GO:0010595	GO Biological Processes	positive regulation of endothelial cell migration	-2.84863	6.08389	4.63933	22525	89	208	5	2.40385	1.06203	652|2246|2625|5578|6776	BMP4|FGF1|GATA3|PRKCA|STAT5A	-1.30888	2	0	0	-13.3931	8.81457
GO:0060045	GO Biological Processes	positive regulation of cardiac muscle cell proliferation	-4.78044	15.4705	8.27101	22525	35	208	5	2.40385	1.06203	891|983|2066|2627|7049	CCNB1|CDK1|ERBB4|GATA6|TGFBR3	-2.72111	4	0	0	-10.2759	15.4705
GO:0060043	GO Biological Processes	regulation of cardiac muscle cell proliferation	-3.89251	10.2163	6.48504	22525	53	208	5	2.40385	1.06203	891|983|2066|2627|7049	CCNB1|CDK1|ERBB4|GATA6|TGFBR3	-2.04992	4	0	0	-10.2759	15.4705
GO:0042246	GO Biological Processes	tissue regeneration	-3.53589	8.5947	5.82765	22525	63	208	5	2.40385	1.06203	891|2066|2146|3479|5653	CCNB1|ERBB4|EZH2|IGF1|KLK6	-1.79162	4	0	0	-10.2759	15.4705
GO:0060038	GO Biological Processes	cardiac muscle cell proliferation	-3.53589	8.5947	5.82765	22525	63	208	5	2.40385	1.06203	891|983|2066|2627|7049	CCNB1|CDK1|ERBB4|GATA6|TGFBR3	-1.79162	4	0	0	-10.2759	15.4705
GO:0014855	GO Biological Processes	striated muscle cell proliferation	-3.2113	7.31711	5.25476	22525	74	208	5	2.40385	1.06203	891|983|2066|2627|7049	CCNB1|CDK1|ERBB4|GATA6|TGFBR3	-1.55341	4	0	0	-10.2759	15.4705
GO:0061041	GO Biological Processes	regulation of wound healing	-2.08744	4.04079	3.40831	22525	134	208	5	2.40385	1.06203	2152|4638|5578|6403|7035	F3|MYLK|PRKCA|SELP|TFPI	-0.749733	5	0	0	-10.118	5.5535
GO:0060749	GO Biological Processes	mammary gland alveolus development	-6.17413	28.4982	11.5763	22525	19	208	5	2.40385	1.06203	367|374|1950|2066|2099	AR|AREG|EGF|ERBB4|ESR1	-3.71024	7	0	0	-8.65269	28.4982
GO:0061377	GO Biological Processes	mammary gland lobule development	-6.17413	28.4982	11.5763	22525	19	208	5	2.40385	1.06203	367|374|1950|2066|2099	AR|AREG|EGF|ERBB4|ESR1	-3.71024	7	0	0	-8.65269	28.4982
GO:0060444	GO Biological Processes	branching involved in mammary gland duct morphogenesis	-5.72573	23.542	10.442	22525	23	208	5	2.40385	1.06203	367|374|2099|5241|6926	AR|AREG|ESR1|PGR|TBX3	-3.40717	7	0	0	-8.65269	28.4982
GO:0060603	GO Biological Processes	mammary gland duct morphogenesis	-5.04857	17.4667	8.85706	22525	31	208	5	2.40385	1.06203	367|374|2099|5241|6926	AR|AREG|ESR1|PGR|TBX3	-2.91789	7	0	0	-8.65269	28.4982
GO:0046545	GO Biological Processes	development of primary female sexual characteristics	-2.60659	5.36105	4.24065	22525	101	208	5	2.40385	1.06203	408|1602|2099|2175|5241	ARRB1|DACH1|ESR1|FANCA|PGR	-1.13256	7	0	0	-8.65269	28.4982
GO:0007492	GO Biological Processes	endoderm development	-3.0816	6.854	5.03192	22525	79	208	5	2.40385	1.06203	652|1847|2627|3909|3914	BMP4|DUSP5|GATA6|LAMA3|LAMB3	-1.46281	10	0	0	-8.28567	39.3794
GO:0007077	GO Biological Processes	mitotic nuclear envelope disassembly	-4.28528	12.3061	7.24713	22525	44	208	5	2.40385	1.06203	891|983|5347|5578|9133	CCNB1|CDK1|PLK1|PRKCA|CCNB2	-2.34925	14	0	0	-7.66301	31.851
GO:0030397	GO Biological Processes	membrane disassembly	-4.10053	11.2805	6.88342	22525	48	208	5	2.40385	1.06203	891|983|5347|5578|9133	CCNB1|CDK1|PLK1|PRKCA|CCNB2	-2.21141	14	0	0	-7.66301	31.851
GO:0051081	GO Biological Processes	nuclear envelope disassembly	-4.10053	11.2805	6.88342	22525	48	208	5	2.40385	1.06203	891|983|5347|5578|9133	CCNB1|CDK1|PLK1|PRKCA|CCNB2	-2.21141	14	0	0	-7.66301	31.851
GO:0006998	GO Biological Processes	nuclear envelope organization	-2.91518	6.29612	4.75053	22525	86	208	5	2.40385	1.06203	891|983|5347|5578|9133	CCNB1|CDK1|PLK1|PRKCA|CCNB2	-1.35299	14	0	0	-7.66301	31.851
hsa04390	KEGG Pathway	Hippo signaling pathway	-2.50507	4.21922	3.86994	22525	154	208	6	2.88462	1.16053	332|374|652|653|2246|6932	BIRC5|AREG|BMP4|BMP5|FGF1|TCF7	-1.05703	20	0	0	-6.49801	7.39892
GO:0071158	GO Biological Processes	positive regulation of cell cycle arrest	-2.87052	6.15303	4.67582	22525	88	208	5	2.40385	1.06203	891|983|995|2627|6790	CCNB1|CDK1|CDC25C|GATA6|AURKA	-1.32207	14	0	0	-7.66301	31.851
GO:0030330	GO Biological Processes	DNA damage response, signal transduction by p53 class mediator	-2.4465	4.92242	3.98123	22525	110	208	5	2.40385	1.06203	891|983|995|2305|6790	CCNB1|CDK1|CDC25C|FOXM1|AURKA	-1.01531	14	0	0	-7.66301	31.851
GO:0044774	GO Biological Processes	mitotic DNA integrity checkpoint	-2.42969	4.87808	3.95416	22525	111	208	5	2.40385	1.06203	891|983|995|6790|7153	CCNB1|CDK1|CDC25C|AURKA|TOP2A	-1.0021	14	0	0	-7.66301	31.851
GO:2000134	GO Biological Processes	negative regulation of G1/S transition of mitotic cell cycle	-2.42969	4.87808	3.95416	22525	111	208	5	2.40385	1.06203	891|983|995|2146|6790	CCNB1|CDK1|CDC25C|EZH2|AURKA	-1.0021	14	0	0	-7.66301	31.851
GO:0001076	GO Molecular Functions	transcription factor activity, RNA polymerase II transcription factor binding	-2.47745	4.16513	3.82972	22525	156	208	6	2.88462	1.16053	2353|2908|3725|4435|5307|6664	FOS|NR3C1|JUN|CITED1|PITX1|SOX11	-1.03686	66	0	0	-3.74141	9.49941
GO:1902807	GO Biological Processes	negative regulation of cell cycle G1/S phase transition	-2.31694	4.5887	3.77331	22525	118	208	5	2.40385	1.06203	891|983|995|2146|6790	CCNB1|CDK1|CDC25C|EZH2|AURKA	-0.919033	14	0	0	-7.66301	31.851
GO:0007292	GO Biological Processes	female gamete generation	-2.18343	4.26351	3.56057	22525	127	208	5	2.40385	1.06203	891|3479|5241|5347|6790	CCNB1|IGF1|PGR|PLK1|AURKA	-0.827008	14	0	0	-7.66301	31.851
GO:0072080	GO Biological Processes	nephron tubule development	-2.78466	5.8855	4.53311	22525	92	208	5	2.40385	1.06203	652|2246|2625|4435|8842	BMP4|FGF1|GATA3|CITED1|PROM1	-1.26245	15	0	0	-7.33459	19.1106
GO:0061326	GO Biological Processes	renal tubule development	-2.74335	5.76028	4.46487	22525	94	208	5	2.40385	1.06203	652|2246|2625|4435|8842	BMP4|FGF1|GATA3|CITED1|PROM1	-1.23494	15	0	0	-7.33459	19.1106
GO:0072009	GO Biological Processes	nephron epithelium development	-2.4635	4.96758	4.00864	22525	109	208	5	2.40385	1.06203	652|2246|2625|4435|8842	BMP4|FGF1|GATA3|CITED1|PROM1	-1.02807	15	0	0	-7.33459	19.1106
hsa05215	KEGG Pathway	Prostate cancer	-3.80575	7.4685	5.8359	22525	87	208	6	2.88462	1.16053	367|1870|1950|3479|5295|6932	AR|E2F2|EGF|IGF1|PIK3R1|TCF7	-1.99256	46	0	0	-4.82395	11.107
GO:0035270	GO Biological Processes	endocrine system development	-2.2266	4.36666	3.62922	22525	124	208	5	2.40385	1.06203	652|653|2625|2627|5307	BMP4|BMP5|GATA3|GATA6|PITX1	-0.856618	15	0	0	-7.33459	19.1106
GO:0072073	GO Biological Processes	kidney epithelium development	-2.01002	3.86762	3.28581	22525	140	208	5	2.40385	1.06203	652|2246|2625|4435|8842	BMP4|FGF1|GATA3|CITED1|PROM1	-0.690262	15	0	0	-7.33459	19.1106
GO:0060135	GO Biological Processes	maternal process involved in female pregnancy	-3.67029	9.1774	6.07176	22525	59	208	5	2.40385	1.06203	367|2099|3675|5241|6696	AR|ESR1|ITGA3|PGR|SPP1	-1.88949	16	0	0	-7.13554	54.1466
GO:0005342	GO Molecular Functions	organic acid transmembrane transporter activity	-2.51905	4.24679	3.89031	22525	153	208	6	2.88462	1.16053	1811|6542|8140|8714|23657|83733	SLC26A3|SLC7A2|SLC7A5|ABCC3|SLC7A11|SLC25A18	-1.06506	77	0	0	-3.30315	10.8293
GO:1901655	GO Biological Processes	cellular response to ketone	-2.9845	6.52369	4.86714	22525	83	208	5	2.40385	1.06203	358|367|2908|5468|6696	AQP1|AR|NR3C1|PPARG|SPP1	-1.39493	16	0	0	-7.13554	54.1466
GO:0030518	GO Biological Processes	intracellular steroid hormone receptor signaling pathway	-2.03535	3.92367	3.32588	22525	138	208	5	2.40385	1.06203	367|2099|2908|5241|167465	AR|ESR1|NR3C1|PGR|ZNF366	-0.707124	16	0	0	-7.13554	54.1466
GO:0061614	GO Biological Processes	pri-miRNA transcription from RNA polymerase II promoter	-4.60094	14.2491	7.89132	22525	38	208	5	2.40385	1.06203	652|2353|3725|4804|5468	BMP4|FOS|JUN|NGFR|PPARG	-2.5816	18	0	0	-6.99019	14.7673
GO:0042542	GO Biological Processes	response to hydrogen peroxide	-2.06115	3.98137	3.3667	22525	136	208	5	2.40385	1.06203	358|374|983|2146|3725	AQP1|AREG|CDK1|EZH2|JUN	-0.729242	19	0	0	-6.92889	12.2596
GO:0060602	GO Biological Processes	branch elongation of an epithelium	-6.05246	27.0733	11.2618	22525	20	208	5	2.40385	1.06203	374|652|2099|2246|3371	AREG|BMP4|ESR1|FGF1|TNC	-3.62404	26	1	1	-6.05246	27.0733
GO:0043567	GO Biological Processes	regulation of insulin-like growth factor receptor signaling pathway	-5.4444	20.8256	9.76492	22525	26	208	5	2.40385	1.06203	367|653|3479|3487|3489	AR|BMP5|IGF1|IGFBP4|IGFBP6	-3.1995	26	0	0	-6.05246	27.0733
GO:0003401	GO Biological Processes	axis elongation	-5.04857	17.4667	8.85706	22525	31	208	5	2.40385	1.06203	374|652|2099|2246|3371	AREG|BMP4|ESR1|FGF1|TNC	-2.91789	26	0	0	-6.05246	27.0733
GO:0048806	GO Biological Processes	genitalia development	-4.19065	11.771	7.05965	22525	46	208	5	2.40385	1.06203	367|653|2099|6926|6932	AR|BMP5|ESR1|TBX3|TCF7	-2.28183	26	0	0	-6.05246	27.0733
GO:0051233	GO Cellular Components	spindle midzone	-5.04857	17.4667	8.85706	22525	31	208	5	2.40385	1.06203	701|5347|6790|9928|29127	BUB1B|PLK1|AURKA|KIF14|RACGAP1	-2.91789	44	1	1	-5.04857	17.4667
GO:0030850	GO Biological Processes	prostate gland development	-4.05704	11.0503	6.79916	22525	49	208	5	2.40385	1.06203	247|367|652|2099|3371	ALOX15B|AR|BMP4|ESR1|TNC	-2.18249	26	0	0	-6.05246	27.0733
GO:0048645	GO Biological Processes	animal organ formation	-3.63574	9.02444	6.0086	22525	60	208	5	2.40385	1.06203	367|652|2246|2627|4909	AR|BMP4|FGF1|GATA6|NTF4	-1.86521	26	0	0	-6.05246	27.0733
GO:2001237	GO Biological Processes	negative regulation of extrinsic apoptotic signaling pathway	-2.56958	5.25695	4.18039	22525	103	208	5	2.40385	1.06203	367|652|653|3479|8743	AR|BMP4|BMP5|IGF1|TNFSF10	-1.10462	26	0	0	-6.05246	27.0733
GO:0046943	GO Molecular Functions	carboxylic acid transmembrane transporter activity	-2.51905	4.24679	3.89031	22525	153	208	6	2.88462	1.16053	1811|6542|8140|8714|23657|83733	SLC26A3|SLC7A2|SLC7A5|ABCC3|SLC7A11|SLC25A18	-1.06506	77	0	0	-3.30315	10.8293
GO:0031091	GO Cellular Components	platelet alpha granule	-4.6943	8.42281	6.81182	22525	90	208	7	3.36538	1.25041	213|1191|1950|2277|3479|3481|6403	ALB|CLU|EGF|VEGFD|IGF1|IGF2|SELP	-2.65007	45	0	0	-4.92866	27.0733
GO:0009798	GO Biological Processes	axis specification	-2.82703	6.01629	4.60339	22525	90	208	5	2.40385	1.06203	652|1950|4435|6790|6926	BMP4|EGF|CITED1|AURKA|TBX3	-1.29255	28	0	0	-5.96424	6.01629
GO:0031093	GO Cellular Components	platelet alpha granule lumen	-4.4435	9.6979	6.8834	22525	67	208	6	2.88462	1.16053	213|1191|1950|2277|3479|3481	ALB|CLU|EGF|VEGFD|IGF1|IGF2	-2.47312	45	0	0	-4.92866	27.0733
hsa04924	KEGG Pathway	Renin secretion	-4.51898	9.9963	7.01217	22525	65	208	6	2.88462	1.16053	154|185|358|3708|9635|22802	ADRB2|AGTR1|AQP1|ITPR1|CLCA2|CLCA4	-2.52472	52	1	1	-4.51898	9.9963
GO:0034508	GO Biological Processes	centromere complex assembly	-3.9323	10.4128	6.56035	22525	52	208	5	2.40385	1.06203	1058|1063|55355|55839|79019	CENPA|CENPF|HJURP|CENPN|CENPM	-2.08011	35	0	0	-5.43822	13.1265
hsa01524	KEGG Pathway	Platinum drug resistance	-4.23152	8.90082	6.52743	22525	73	208	6	2.88462	1.16053	332|2944|2946|5295|7153|221357	BIRC5|GSTM1|GSTM2|PIK3R1|TOP2A|GSTA5	-2.31169	55	1	1	-4.23152	10.0272
GO:0019838	GO Molecular Functions	growth factor binding	-2.87565	4.99815	4.41359	22525	130	208	6	2.88462	1.16053	3487|3489|3977|4053|4804|7049	IGFBP4|IGFBP6|LIFR|LTBP2|NGFR|TGFBR3	-1.32312	91	1	1	-2.87565	4.99815
GO:0014013	GO Biological Processes	regulation of gliogenesis	-2.56958	5.25695	4.18039	22525	103	208	5	2.40385	1.06203	983|2146|5468|6664|64805	CDK1|EZH2|PPARG|SOX11|P2RY12	-1.10462	39	0	0	-5.24958	9.84484
GO:0003281	GO Biological Processes	ventricular septum development	-3.4413	8.20404	5.65834	22525	66	208	5	2.40385	1.06203	652|2625|6664|6926|7049	BMP4|GATA3|SOX11|TBX3|TGFBR3	-1.71878	40	0	0	-5.21926	16.244
GO:0003231	GO Biological Processes	cardiac ventricle development	-2.28621	4.51222	3.72423	22525	120	208	5	2.40385	1.06203	652|2625|6664|6926|7049	BMP4|GATA3|SOX11|TBX3|TGFBR3	-0.898238	40	0	0	-5.21926	16.244
GO:0001838	GO Biological Processes	embryonic epithelial tube formation	-2.25611	4.43825	3.67621	22525	122	208	5	2.40385	1.06203	652|653|2625|6664|25902	BMP4|BMP5|GATA3|SOX11|MTHFD1L	-0.876702	40	0	0	-5.21926	16.244
GO:0072175	GO Biological Processes	epithelial tube formation	-2.1415	4.16513	3.49401	22525	130	208	5	2.40385	1.06203	652|653|2625|6664|25902	BMP4|BMP5|GATA3|SOX11|MTHFD1L	-0.792409	40	0	0	-5.21926	16.244
GO:0050918	GO Biological Processes	positive chemotaxis	-3.67029	9.1774	6.07176	22525	59	208	5	2.40385	1.06203	652|1901|2152|2277|6387	BMP4|S1PR1|F3|VEGFD|CXCL12	-1.88949	42	0	0	-5.05253	17.3269
GO:0002687	GO Biological Processes	positive regulation of leukocyte migration	-2.27108	4.47493	3.70009	22525	121	208	5	2.40385	1.06203	2277|2920|6387|6403|9547	VEGFD|CXCL2|CXCL12|SELP|CXCL14	-0.886369	42	0	0	-5.05253	17.3269
hsa04550	KEGG Pathway	Signaling pathways regulating pluripotency of stem cells	-2.72751	4.67453	4.19525	22525	139	208	6	2.88462	1.16053	652|3479|3977|5013|5295|6926	BMP4|IGF1|LIFR|OTX1|PIK3R1|TBX3	-1.22155	63	0	0	-3.85391	14.937
GO:0030858	GO Biological Processes	positive regulation of epithelial cell differentiation	-3.60184	8.8765	5.94691	22525	61	208	5	2.40385	1.06203	247|652|6820|7122|8842	ALOX15B|BMP4|SULT2B1|CLDN5|PROM1	-1.84057	43	0	0	-5.05042	14.1252
hsa04072	KEGG Pathway	Phospholipase D signaling pathway	-2.62019	4.45041	4.03797	22525	146	208	6	2.88462	1.16053	185|1950|2205|5295|5578|10411	AGTR1|EGF|FCER1A|PIK3R1|PRKCA|RAPGEF3	-1.14272	70	0	0	-3.57229	6.08389
GO:0051781	GO Biological Processes	positive regulation of cell division	-2.96108	6.44603	4.82764	22525	84	208	5	2.40385	1.06203	2246|2277|3481|9928|29127	FGF1|VEGFD|IGF2|KIF14|RACGAP1	-1.38252	44	0	0	-5.04857	17.4667
hsa05222	KEGG Pathway	Small cell lung cancer	-2.96108	6.44603	4.82764	22525	84	208	5	2.40385	1.06203	1870|3675|3909|3914|5295	E2F2|ITGA3|LAMA3|LAMB3|PIK3R1	-1.38252	10	0	0	-8.28567	39.3794
hsa05210	KEGG Pathway	Colorectal cancer	-3.63574	9.02444	6.0086	22525	60	208	5	2.40385	1.06203	332|2353|3725|5295|6932	BIRC5|FOS|JUN|PIK3R1|TCF7	-1.86521	18	0	0	-6.99019	14.7673
GO:0032392	GO Biological Processes	DNA geometric change	-2.96108	6.44603	4.82764	22525	84	208	5	2.40385	1.06203	3149|5888|7153|9837|51659	HMGB3|RAD51|TOP2A|GINS1|GINS2	-1.38252	59	0	0	-4.05165	32.488
GO:0045445	GO Biological Processes	myoblast differentiation	-3.00826	6.60325	4.9073	22525	82	208	5	2.40385	1.06203	652|3479|5307|6926|9547	BMP4|IGF1|PITX1|TBX3|CXCL14	-1.41194	63	0	0	-3.85391	14.937
hsa04658	KEGG Pathway	Th1 and Th2 cell differentiation	-2.78466	5.8855	4.53311	22525	92	208	5	2.40385	1.06203	2353|2625|3725|6776|10683	FOS|GATA3|JUN|STAT5A|DLL3	-1.26245	18	0	0	-6.99019	14.7673
GO:0007612	GO Biological Processes	learning	-2.06115	3.98137	3.3667	22525	136	208	5	2.40385	1.06203	2019|2353|3725|5649|7122	EN1|FOS|JUN|RELN|CLDN5	-0.729242	65	0	0	-3.76423	5.5535
hsa04915	KEGG Pathway	Estrogen signaling pathway	-2.66378	5.52517	4.3341	22525	98	208	5	2.40385	1.06203	2099|2353|3708|3725|5295	ESR1|FOS|ITPR1|JUN|PIK3R1	-1.17703	18	0	0	-6.99019	14.7673
GO:0060395	GO Biological Processes	SMAD protein signal transduction	-3.74141	9.49941	6.2027	22525	57	208	5	2.40385	1.06203	652|653|2353|3725|4435	BMP4|BMP5|FOS|JUN|CITED1	-1.93931	66	1	1	-3.74141	9.49941
GO:0051310	GO Biological Processes	metaphase plate congression	-3.67029	9.1774	6.07176	22525	59	208	5	2.40385	1.06203	891|1063|9928|10615|55165	CCNB1|CENPF|KIF14|SPAG5|CEP55	-1.88949	68	1	1	-3.67029	11.6029
GO:0051303	GO Biological Processes	establishment of chromosome localization	-3.0816	6.854	5.03192	22525	79	208	5	2.40385	1.06203	891|1063|9928|10615|55165	CCNB1|CENPF|KIF14|SPAG5|CEP55	-1.46281	68	0	0	-3.67029	11.6029
GO:0050000	GO Biological Processes	chromosome localization	-3.0568	6.76833	4.98967	22525	80	208	5	2.40385	1.06203	891|1063|9928|10615|55165	CCNB1|CENPF|KIF14|SPAG5|CEP55	-1.4462	68	0	0	-3.67029	11.6029
hsa04380	KEGG Pathway	Osteoclast differentiation	-2.1415	4.16513	3.49401	22525	130	208	5	2.40385	1.06203	2353|2354|3725|5295|5468	FOS|FOSB|JUN|PIK3R1|PPARG	-0.792409	18	0	0	-6.99019	14.7673
GO:0034644	GO Biological Processes	cellular response to UV	-3.2113	7.31711	5.25476	22525	74	208	5	2.40385	1.06203	358|1111|4311|5295|55872	AQP1|CHEK1|MME|PIK3R1|PBK	-1.55341	69	0	0	-3.62636	7.31711
GO:0071482	GO Biological Processes	cellular response to light stimulus	-2.4465	4.92242	3.98123	22525	110	208	5	2.40385	1.06203	358|1111|4311|5295|55872	AQP1|CHEK1|MME|PIK3R1|PBK	-1.01531	69	0	0	-3.62636	7.31711
GO:0009411	GO Biological Processes	response to UV	-2.10076	4.07118	3.42942	22525	133	208	5	2.40385	1.06203	358|1111|4311|5295|55872	AQP1|CHEK1|MME|PIK3R1|PBK	-0.76139	69	0	0	-3.62636	7.31711
GO:0030038	GO Biological Processes	contractile actin filament bundle assembly	-2.84863	6.08389	4.63933	22525	89	208	5	2.40385	1.06203	408|1901|3925|5295|10411	ARRB1|S1PR1|STMN1|PIK3R1|RAPGEF3	-1.30888	70	0	0	-3.57229	6.08389
GO:0043149	GO Biological Processes	stress fiber assembly	-2.84863	6.08389	4.63933	22525	89	208	5	2.40385	1.06203	408|1901|3925|5295|10411	ARRB1|S1PR1|STMN1|PIK3R1|RAPGEF3	-1.30888	70	0	0	-3.57229	6.08389
GO:0035173	GO Molecular Functions	histone kinase activity	-6.44155	31.851	12.2846	22525	17	208	5	2.40385	1.06203	891|983|1111|5578|6790	CCNB1|CDK1|CHEK1|PRKCA|AURKA	-3.91164	14	0	0	-7.66301	31.851
hsa05031	KEGG Pathway	Amphetamine addiction	-3.38092	7.96274	5.55131	22525	68	208	5	2.40385	1.06203	2353|2354|3725|4129|5578	FOS|FOSB|JUN|MAOB|PRKCA	-1.67814	23	0	0	-6.13378	18.0489
hsa05223	KEGG Pathway	Non-small cell lung cancer	-3.7055	9.33563	6.13644	22525	58	208	5	2.40385	1.06203	1870|1950|5295|5578|6776	E2F2|EGF|PIK3R1|PRKCA|STAT5A	-1.90942	46	0	0	-4.82395	11.107
GO:0048678	GO Biological Processes	response to axon injury	-3.4413	8.20404	5.65834	22525	66	208	5	2.40385	1.06203	983|3371|3725|6696|10752	CDK1|TNC|JUN|SPP1|CHL1	-1.71878	72	1	1	-3.4413	10.0738
GO:0003707	GO Molecular Functions	steroid hormone receptor activity	-3.67029	9.1774	6.07176	22525	59	208	5	2.40385	1.06203	367|2099|2908|5241|5468	AR|ESR1|NR3C1|PGR|PPARG	-1.88949	16	0	0	-7.13554	54.1466
GO:0007569	GO Biological Processes	cell aging	-2.55139	5.20641	4.15085	22525	104	208	5	2.40385	1.06203	983|1111|2305|4311|6926	CDK1|CHEK1|FOXM1|MME|TBX3	-1.08902	73	0	0	-3.40398	5.20641
GO:0045471	GO Biological Processes	response to ethanol	-2.12779	4.13333	3.47226	22525	131	208	5	2.40385	1.06203	983|2625|3371|4129|7298	CDK1|GATA3|TNC|MAOB|TYMS	-0.782106	74	0	0	-3.39841	10.48
GO:0005496	GO Molecular Functions	steroid binding	-2.91518	6.29612	4.75053	22525	86	208	5	2.40385	1.06203	367|2099|2908|5241|6820	AR|ESR1|NR3C1|PGR|SULT2B1	-1.35299	16	0	0	-7.13554	54.1466
GO:0072341	GO Molecular Functions	modified amino acid binding	-3.23845	7.41735	5.30183	22525	73	208	5	2.40385	1.06203	875|2944|2946|7298|8436	CBS|GSTM1|GSTM2|TYMS|CAVIN2	-1.57354	55	0	0	-4.23152	10.0272
hsa05214	KEGG Pathway	Glioma	-3.5038	8.46041	5.76999	22525	64	208	5	2.40385	1.06203	1870|1950|3479|5295|5578	E2F2|EGF|IGF1|PIK3R1|PRKCA	-1.7669	46	0	0	-4.82395	11.107
GO:0032414	GO Biological Processes	positive regulation of ion transmembrane transporter activity	-2.93797	6.37019	4.78877	22525	85	208	5	2.40385	1.06203	154|2946|5243|5649|6271	ADRB2|GSTM2|ABCB1|RELN|S100A1	-1.36429	76	0	0	-3.38729	10.1525
hsa05218	KEGG Pathway	Melanoma	-3.35148	7.84734	5.49942	22525	69	208	5	2.40385	1.06203	1870|1950|2246|3479|5295	E2F2|EGF|FGF1|IGF1|PIK3R1	-1.65636	46	0	0	-4.82395	11.107
GO:0032411	GO Biological Processes	positive regulation of transporter activity	-2.72309	5.69965	4.43148	22525	95	208	5	2.40385	1.06203	154|2946|5243|5649|6271	ADRB2|GSTM2|ABCB1|RELN|S100A1	-1.21775	76	0	0	-3.38729	10.1525
GO:0034767	GO Biological Processes	positive regulation of ion transmembrane transport	-2.10076	4.07118	3.42942	22525	133	208	5	2.40385	1.06203	154|2946|5243|5649|6271	ADRB2|GSTM2|ABCB1|RELN|S100A1	-0.76139	76	0	0	-3.38729	10.1525
GO:0035258	GO Molecular Functions	steroid hormone receptor binding	-2.87052	6.15303	4.67582	22525	88	208	5	2.40385	1.06203	408|2099|2322|5468|167465	ARRB1|ESR1|FLT3|PPARG|ZNF366	-1.32207	56	0	0	-4.19811	14.1252
GO:0001190	GO Molecular Functions	transcriptional activator activity, RNA polymerase II transcription factor binding	-3.60184	8.8765	5.94691	22525	61	208	5	2.40385	1.06203	2353|3725|4435|5307|6664	FOS|JUN|CITED1|PITX1|SOX11	-1.84057	66	0	0	-3.74141	9.49941
GO:0097472	GO Molecular Functions	cyclin-dependent protein kinase activity	-3.48138	12.0326	6.39558	22525	36	208	4	1.92308	0.952248	890|891|983|9133	CCNA2|CCNB1|CDK1|CCNB2	-1.74553	14	0	0	-7.66301	31.851
GO:0004879	GO Molecular Functions	nuclear receptor activity	-2.96608	8.84027	5.30403	22525	49	208	4	1.92308	0.952248	367|2099|5241|5468	AR|ESR1|PGR|PPARG	-1.38315	16	0	0	-7.13554	54.1466
GO:0098531	GO Molecular Functions	transcription factor activity, direct ligand regulated sequence-specific DNA binding	-2.96608	8.84027	5.30403	22525	49	208	4	1.92308	0.952248	367|2099|5241|5468	AR|ESR1|PGR|PPARG	-1.38315	16	0	0	-7.13554	54.1466
GO:0034764	GO Biological Processes	positive regulation of transmembrane transport	-2.03535	3.92367	3.32588	22525	138	208	5	2.40385	1.06203	154|2946|5243|5649|6271	ADRB2|GSTM2|ABCB1|RELN|S100A1	-0.707124	76	0	0	-3.38729	10.1525
GO:0045667	GO Biological Processes	regulation of osteoblast differentiation	-2.38034	4.7497	3.87485	22525	114	208	5	2.40385	1.06203	374|652|3479|4435|6664	AREG|BMP4|IGF1|CITED1|SOX11	-0.968339	81	0	0	-3.16245	9.84484
GO:0031214	GO Biological Processes	biomineral tissue development	-2.11421	4.10202	3.45074	22525	132	208	5	2.40385	1.06203	154|652|1901|3479|6696	ADRB2|BMP4|S1PR1|IGF1|SPP1	-0.771485	81	0	0	-3.16245	9.84484
GO:0043279	GO Biological Processes	response to alkaloid	-2.49806	5.06043	4.06446	22525	107	208	5	2.40385	1.06203	890|2354|2946|5468|5888	CCNA2|FOSB|GSTM2|PPARG|RAD51	-1.05163	83	0	0	-3.05614	9.84484
GO:0032355	GO Biological Processes	response to estradiol	-2.2266	4.36666	3.62922	22525	124	208	5	2.40385	1.06203	374|890|2099|2146|7035	AREG|CCNA2|ESR1|EZH2|TFPI	-0.856618	86	0	0	-2.92107	14.1252
GO:0018107	GO Biological Processes	peptidyl-threonine phosphorylation	-2.31694	4.5887	3.77331	22525	118	208	5	2.40385	1.06203	983|1111|1950|5347|5578	CDK1|CHEK1|EGF|PLK1|PRKCA	-0.919033	92	0	0	-2.87052	9.28228
GO:0018210	GO Biological Processes	peptidyl-threonine modification	-2.21207	4.33173	3.6061	22525	125	208	5	2.40385	1.06203	983|1111|1950|5347|5578	CDK1|CHEK1|EGF|PLK1|PRKCA	-0.846837	92	0	0	-2.87052	9.28228
GO:0008637	GO Biological Processes	apoptotic mitochondrial changes	-2.21207	4.33173	3.6061	22525	125	208	5	2.40385	1.06203	1191|2066|3479|3725|8743	CLU|ERBB4|IGF1|JUN|TNFSF10	-0.846837	97	0	0	-2.72048	7.59953
GO:0008277	GO Biological Processes	regulation of G-protein coupled receptor protein signaling pathway	-2.02263	3.89544	3.30575	22525	139	208	5	2.40385	1.06203	154|408|3925|5578|5653	ADRB2|ARRB1|STMN1|PRKCA|KLK6	-0.697646	100	0	0	-2.4956	6.91234
GO:0003158	GO Biological Processes	endothelium development	-2.25611	4.43825	3.67621	22525	122	208	5	2.40385	1.06203	652|1901|2246|7122|10411	BMP4|S1PR1|FGF1|CLDN5|RAPGEF3	-0.876702	102	0	0	-2.42467	9.55529
GO:0051988	GO Biological Processes	regulation of attachment of spindle microtubules to kinetochore	-5.48153	36.0978	11.7406	22525	12	208	4	1.92308	0.952248	891|4751|10615|29127	CCNB1|NEK2|SPAG5|RACGAP1	-3.21896	1	0	0	-16.3911	39.3794
GO:0007094	GO Biological Processes	mitotic spindle assembly checkpoint	-3.7949	14.4391	7.1109	22525	30	208	4	1.92308	0.952248	701|891|1063|5347	BUB1B|CCNB1|CENPF|PLK1	-1.98792	1	0	0	-16.3911	39.3794
GO:0071173	GO Biological Processes	spindle assembly checkpoint	-3.7949	14.4391	7.1109	22525	30	208	4	1.92308	0.952248	701|891|1063|5347	BUB1B|CCNB1|CENPF|PLK1	-1.98792	1	0	0	-16.3911	39.3794
GO:0071174	GO Biological Processes	mitotic spindle checkpoint	-3.7949	14.4391	7.1109	22525	30	208	4	1.92308	0.952248	701|891|1063|5347	BUB1B|CCNB1|CENPF|PLK1	-1.98792	1	0	0	-16.3911	39.3794
GO:0045841	GO Biological Processes	negative regulation of mitotic metaphase/anaphase transition	-3.73804	13.9733	6.97807	22525	31	208	4	1.92308	0.952248	701|891|1063|5347	BUB1B|CCNB1|CENPF|PLK1	-1.93715	1	0	0	-16.3911	39.3794
GO:1902100	GO Biological Processes	negative regulation of metaphase/anaphase transition of cell cycle	-3.68318	13.5367	6.85125	22525	32	208	4	1.92308	0.952248	701|891|1063|5347	BUB1B|CCNB1|CENPF|PLK1	-1.89657	1	0	0	-16.3911	39.3794
GO:0031577	GO Biological Processes	spindle checkpoint	-3.57898	12.7404	6.61384	22525	34	208	4	1.92308	0.952248	701|891|1063|5347	BUB1B|CCNB1|CENPF|PLK1	-1.82722	1	0	0	-16.3911	39.3794
GO:2000816	GO Biological Processes	negative regulation of mitotic sister chromatid separation	-3.57898	12.7404	6.61384	22525	34	208	4	1.92308	0.952248	701|891|1063|5347	BUB1B|CCNB1|CENPF|PLK1	-1.82722	1	0	0	-16.3911	39.3794
GO:1905819	GO Biological Processes	negative regulation of chromosome separation	-3.5294	12.3764	6.50249	22525	35	208	4	1.92308	0.952248	701|891|1063|5347	BUB1B|CCNB1|CENPF|PLK1	-1.78726	1	0	0	-16.3911	39.3794
GO:0033048	GO Biological Processes	negative regulation of mitotic sister chromatid segregation	-3.43483	11.7074	6.29282	22525	37	208	4	1.92308	0.952248	701|891|1063|5347	BUB1B|CCNB1|CENPF|PLK1	-1.71733	1	0	0	-16.3911	39.3794
GO:0033046	GO Biological Processes	negative regulation of sister chromatid segregation	-3.34578	11.107	6.09867	22525	39	208	4	1.92308	0.952248	701|891|1063|5347	BUB1B|CCNB1|CENPF|PLK1	-1.6535	1	0	0	-16.3911	39.3794
GO:0051985	GO Biological Processes	negative regulation of chromosome segregation	-3.30315	10.8293	6.00681	22525	40	208	4	1.92308	0.952248	701|891|1063|5347	BUB1B|CCNB1|CENPF|PLK1	-1.62477	1	0	0	-16.3911	39.3794
GO:0030071	GO Biological Processes	regulation of mitotic metaphase/anaphase transition	-3.10651	9.62607	5.59188	22525	45	208	4	1.92308	0.952248	701|891|1063|5347	BUB1B|CCNB1|CENPF|PLK1	-1.47968	1	0	0	-16.3911	39.3794
GO:1902099	GO Biological Processes	regulation of metaphase/anaphase transition of cell cycle	-3.07012	9.41681	5.51664	22525	46	208	4	1.92308	0.952248	701|891|1063|5347	BUB1B|CCNB1|CENPF|PLK1	-1.45529	1	0	0	-16.3911	39.3794
GO:0007091	GO Biological Processes	metaphase/anaphase transition of mitotic cell cycle	-3.03461	9.21645	5.44366	22525	47	208	4	1.92308	0.952248	701|891|1063|5347	BUB1B|CCNB1|CENPF|PLK1	-1.4299	1	0	0	-16.3911	39.3794
GO:0044784	GO Biological Processes	metaphase/anaphase transition of cell cycle	-2.99995	9.02444	5.37282	22525	48	208	4	1.92308	0.952248	701|891|1063|5347	BUB1B|CCNB1|CENPF|PLK1	-1.40711	1	0	0	-16.3911	39.3794
GO:0010965	GO Biological Processes	regulation of mitotic sister chromatid separation	-2.93299	8.66346	5.23717	22525	50	208	4	1.92308	0.952248	701|891|1063|5347	BUB1B|CCNB1|CENPF|PLK1	-1.36233	1	0	0	-16.3911	39.3794
GO:0016323	GO Cellular Components	basolateral plasma membrane	-4.56756	5.15682	5.84264	22525	210	208	10	4.80769	1.48333	358|368|408|667|762|2066|3675|8714|9635|64805	AQP1|ABCC6|ARRB1|DST|CA4|ERBB4|ITGA3|ABCC3|CLCA2|P2RY12	-2.56182	51	1	1	-4.56756	14.4391
GO:0045178	GO Cellular Components	basal part of cell	-4.10053	11.2805	6.88342	22525	48	208	5	2.40385	1.06203	358|667|3861|9635|64805	AQP1|DST|KRT14|CLCA2|P2RY12	-2.21141	51	0	0	-4.56756	14.4391
GO:0009925	GO Cellular Components	basal plasma membrane	-3.7949	14.4391	7.1109	22525	30	208	4	1.92308	0.952248	358|667|9635|64805	AQP1|DST|CLCA2|P2RY12	-1.98792	51	0	0	-4.56756	14.4391
GO:0051306	GO Biological Processes	mitotic sister chromatid separation	-2.86899	8.33025	5.10889	22525	52	208	4	1.92308	0.952248	701|891|1063|5347	BUB1B|CCNB1|CENPF|PLK1	-1.32121	1	0	0	-16.3911	39.3794
hsa05231	KEGG Pathway	Choline metabolism in cancer	-2.64449	5.46936	4.30252	22525	99	208	5	2.40385	1.06203	1950|2353|3725|5295|5578	EGF|FOS|JUN|PIK3R1|PRKCA	-1.16124	46	0	0	-4.82395	11.107
hsa04066	KEGG Pathway	HIF-1 signaling pathway	-2.60659	5.36105	4.24065	22525	101	208	5	2.40385	1.06203	1950|3479|5295|5578|6923	EGF|IGF1|PIK3R1|PRKCA|ELOB	-1.13256	46	0	0	-4.82395	11.107
hsa04972	KEGG Pathway	Pancreatic secretion	-2.70308	5.64027	4.39856	22525	96	208	5	2.40385	1.06203	1811|3708|5578|9635|22802	SLC26A3|ITPR1|PRKCA|CLCA2|CLCA4	-1.20442	52	0	0	-4.51898	9.9963
hsa04726	KEGG Pathway	Serotonergic synapse	-2.39661	4.79174	3.90098	22525	113	208	5	2.40385	1.06203	247|3708|4129|5578|10411	ALOX15B|ITPR1|MAOB|PRKCA|RAPGEF3	-0.978174	52	0	0	-4.51898	9.9963
hsa04270	KEGG Pathway	Vascular smooth muscle contraction	-2.27108	4.47493	3.70009	22525	121	208	5	2.40385	1.06203	185|3708|4629|4638|5578	AGTR1|ITPR1|MYH11|MYLK|PRKCA	-0.886369	52	0	0	-4.51898	9.9963
hsa00480	KEGG Pathway	Glutathione metabolism	-3.85356	10.0272	6.4117	22525	54	208	5	2.40385	1.06203	2878|2944|2946|6241|221357	GPX3|GSTM1|GSTM2|RRM2|GSTA5	-2.02132	55	0	0	-4.23152	10.0272
hsa05221	KEGG Pathway	Acute myeloid leukemia	-3.81541	9.84484	6.34025	22525	55	208	5	2.40385	1.06203	862|2322|5295|6776|6932	RUNX1T1|FLT3|PIK3R1|STAT5A|TCF7	-1.9985	64	1	1	-3.81541	9.84484
GO:0051117	GO Molecular Functions	ATPase binding	-2.2085	5.4832	3.85362	22525	79	208	4	1.92308	0.952248	367|2099|5241|6271	AR|ESR1|PGR|S100A1	-0.846392	16	0	0	-7.13554	54.1466
GO:0042562	GO Molecular Functions	hormone binding	-2.04539	4.92242	3.55918	22525	88	208	4	1.92308	0.952248	367|2908|5295|6820	AR|NR3C1|PIK3R1|SULT2B1	-0.715524	16	0	0	-7.13554	54.1466
GO:0033613	GO Molecular Functions	activating transcription factor binding	-2.48729	6.56323	4.36958	22525	66	208	4	1.92308	0.952248	2353|3725|5468|6926	FOS|JUN|PPARG|TBX3	-1.04459	18	0	0	-6.99019	14.7673
GO:0005159	GO Molecular Functions	insulin-like growth factor receptor binding	-4.92866	27.0733	10.072	22525	16	208	4	1.92308	0.952248	408|3479|3481|5295	ARRB1|IGF1|IGF2|PIK3R1	-2.83513	45	1	1	-4.92866	27.0733
hsa04670	KEGG Pathway	Leukocyte transendothelial migration	-2.38034	4.7497	3.87485	22525	114	208	5	2.40385	1.06203	5295|5578|6387|7122|10411	PIK3R1|PRKCA|CXCL12|CLDN5|RAPGEF3	-0.968339	70	0	0	-3.57229	6.08389
hsa04540	KEGG Pathway	Gap junction	-2.87052	6.15303	4.67582	22525	88	208	5	2.40385	1.06203	983|1950|3708|5578|10381	CDK1|EGF|ITPR1|PRKCA|TUBB3	-1.32207	92	1	1	-2.87052	9.28228
hsa04610	KEGG Pathway	Complement and coagulation cascades	-2.2085	5.4832	3.85362	22525	79	208	4	1.92308	0.952248	720|1191|2152|7035	C4A|CLU|F3|TFPI	-0.846392	5	0	0	-10.118	5.5535
GO:0046934	GO Molecular Functions	phosphatidylinositol-4,5-bisphosphate 3-kinase activity	-2.48729	6.56323	4.36958	22525	66	208	4	1.92308	0.952248	1950|2066|2246|5295	EGF|ERBB4|FGF1|PIK3R1	-1.04459	46	0	0	-4.82395	11.107
GO:1905818	GO Biological Processes	regulation of chromosome separation	-2.80772	8.02172	4.98731	22525	54	208	4	1.92308	0.952248	701|891|1063|5347	BUB1B|CCNB1|CENPF|PLK1	-1.28232	1	0	0	-16.3911	39.3794
GO:0052813	GO Molecular Functions	phosphatidylinositol bisphosphate kinase activity	-2.4176	6.27787	4.2389	22525	69	208	4	1.92308	0.952248	1950|2066|2246|5295	EGF|ERBB4|FGF1|PIK3R1	-0.994082	46	0	0	-4.82395	11.107
hsa04917	KEGG Pathway	Prolactin signaling pathway	-2.39514	6.18819	4.19705	22525	70	208	4	1.92308	0.952248	2099|2353|5295|6776	ESR1|FOS|PIK3R1|STAT5A	-0.978174	18	0	0	-6.99019	14.7673
GO:0033047	GO Biological Processes	regulation of mitotic sister chromatid segregation	-2.63832	7.21955	4.65713	22525	60	208	4	1.92308	0.952248	701|891|1063|5347	BUB1B|CCNB1|CENPF|PLK1	-1.1574	1	0	0	-16.3911	39.3794
GO:0035004	GO Molecular Functions	phosphatidylinositol 3-kinase activity	-2.30892	5.85369	4.03744	22525	74	208	4	1.92308	0.952248	1950|2066|2246|5295	EGF|ERBB4|FGF1|PIK3R1	-0.914351	46	0	0	-4.82395	11.107
GO:0033045	GO Biological Processes	regulation of sister chromatid segregation	-2.37306	6.10103	4.15601	22525	71	208	4	1.92308	0.952248	701|891|1063|5347	BUB1B|CCNB1|CENPF|PLK1	-0.963522	1	0	0	-16.3911	39.3794
GO:0051439	GO Biological Processes	regulation of ubiquitin-protein ligase activity involved in mitotic cell cycle	-2.35133	6.01629	4.11574	22525	72	208	4	1.92308	0.952248	701|891|983|5347	BUB1B|CCNB1|CDK1|PLK1	-0.94645	1	0	0	-16.3911	39.3794
GO:0051437	GO Biological Processes	positive regulation of ubiquitin-protein ligase activity involved in regulation of mitotic cell cycl	-2.26782	5.69965	3.96196	22525	76	208	4	1.92308	0.952248	701|891|983|5347	BUB1B|CCNB1|CDK1|PLK1	-0.884501	1	0	0	-16.3911	39.3794
GO:0033293	GO Molecular Functions	monocarboxylic acid binding	-2.51134	6.6642	4.41496	22525	65	208	4	1.92308	0.952248	213|1382|2167|5468	ALB|CRABP2|FABP4|PPARG	-1.06007	47	0	0	-4.71292	12.0326
GO:1904668	GO Biological Processes	positive regulation of ubiquitin protein ligase activity	-2.11531	5.15682	3.68482	22525	84	208	4	1.92308	0.952248	701|891|983|5347	BUB1B|CCNB1|CDK1|PLK1	-0.772164	1	0	0	-16.3911	39.3794
GO:0030193	GO Biological Processes	regulation of blood coagulation	-2.22798	5.5535	3.88911	22525	78	208	4	1.92308	0.952248	2152|5578|6403|7035	F3|PRKCA|SELP|TFPI	-0.856618	5	0	0	-10.118	5.5535
GO:1900046	GO Biological Processes	regulation of hemostasis	-2.22798	5.5535	3.88911	22525	78	208	4	1.92308	0.952248	2152|5578|6403|7035	F3|PRKCA|SELP|TFPI	-0.856618	5	0	0	-10.118	5.5535
GO:0050818	GO Biological Processes	regulation of coagulation	-2.11531	5.15682	3.68482	22525	84	208	4	1.92308	0.952248	2152|5578|6403|7035	F3|PRKCA|SELP|TFPI	-0.772164	5	0	0	-10.118	5.5535
GO:0031581	GO Biological Processes	hemidesmosome assembly	-5.65447	39.3794	12.2915	22525	11	208	4	1.92308	0.952248	3852|3861|3909|3914	KRT5|KRT14|LAMA3|LAMB3	-3.3438	10	0	0	-8.28567	39.3794
GO:0001706	GO Biological Processes	endoderm formation	-2.77804	7.87587	4.92883	22525	55	208	4	1.92308	0.952248	1847|2627|3909|3914	DUSP5|GATA6|LAMA3|LAMB3	-1.25774	10	0	0	-8.28567	39.3794
GO:0007044	GO Biological Processes	cell-substrate junction assembly	-2.0285	4.86711	3.52895	22525	89	208	4	1.92308	0.952248	3852|3861|3909|3914	KRT5|KRT14|LAMA3|LAMB3	-0.702705	10	0	0	-8.28567	39.3794
GO:0090329	GO Biological Processes	regulation of DNA-dependent DNA replication	-3.03461	9.21645	5.44366	22525	47	208	4	1.92308	0.952248	652|653|1602|79075	BMP4|BMP5|DACH1|DSCC1	-1.4299	13	0	0	-7.76985	11.8138
GO:0006977	GO Biological Processes	DNA damage response, signal transduction by p53 class mediator resulting in cell cycle arrest	-2.58612	6.98666	4.55704	22525	62	208	4	1.92308	0.952248	891|983|995|6790	CCNB1|CDK1|CDC25C|AURKA	-1.1155	14	0	0	-7.66301	31.851
GO:0072431	GO Biological Processes	signal transduction involved in mitotic G1 DNA damage checkpoint	-2.56074	6.87576	4.50865	22525	63	208	4	1.92308	0.952248	891|983|995|6790	CCNB1|CDK1|CDC25C|AURKA	-1.0974	14	0	0	-7.66301	31.851
GO:0032993	GO Cellular Components	protein-DNA complex	-2.01493	3.3321	3.1576	22525	195	208	6	2.88462	1.16053	1058|2099|2353|3024|9837|51659	CENPA|ESR1|FOS|HIST1H1A|GINS1|GINS2	-0.691676	59	0	0	-4.05165	32.488
GO:0016324	GO Cellular Components	apical plasma membrane	-4.01454	4.05179	5.08493	22525	294	208	11	5.28846	1.5518	154|358|368|762|1803|1811|5243|6337|8140|8842|22802	ADRB2|AQP1|ABCC6|CA4|DPP4|SLC26A3|ABCB1|SCNN1A|SLC7A5|PROM1|CLCA4	-2.15131	60	1	1	-4.01454	7.38363
GO:0045177	GO Cellular Components	apical part of cell	-3.86723	3.61983	4.83074	22525	359	208	12	5.76923	1.61668	154|358|368|762|1803|1811|5243|6337|8140|8842|10752|22802	ADRB2|AQP1|ABCC6|CA4|DPP4|SLC26A3|ABCB1|SCNN1A|SLC7A5|PROM1|CHL1|CLCA4	-2.02976	60	0	0	-4.01454	7.38363
GO:1902400	GO Biological Processes	intracellular signal transduction involved in G1 DNA damage checkpoint	-2.56074	6.87576	4.50865	22525	63	208	4	1.92308	0.952248	891|983|995|6790	CCNB1|CDK1|CDC25C|AURKA	-1.0974	14	0	0	-7.66301	31.851
GO:0005903	GO Cellular Components	brush border	-2.68331	5.58213	4.36611	22525	97	208	5	2.40385	1.06203	358|762|1811|4311|51474	AQP1|CA4|SLC26A3|MME|LIMA1	-1.18826	60	0	0	-4.01454	7.38363
GO:0072413	GO Biological Processes	signal transduction involved in mitotic cell cycle checkpoint	-2.51134	6.6642	4.41496	22525	65	208	4	1.92308	0.952248	891|983|995|6790	CCNB1|CDK1|CDC25C|AURKA	-1.06007	14	0	0	-7.66301	31.851
GO:1902402	GO Biological Processes	signal transduction involved in mitotic DNA damage checkpoint	-2.51134	6.6642	4.41496	22525	65	208	4	1.92308	0.952248	891|983|995|6790	CCNB1|CDK1|CDC25C|AURKA	-1.06007	14	0	0	-7.66301	31.851
GO:1902403	GO Biological Processes	signal transduction involved in mitotic DNA integrity checkpoint	-2.51134	6.6642	4.41496	22525	65	208	4	1.92308	0.952248	891|983|995|6790	CCNB1|CDK1|CDC25C|AURKA	-1.06007	14	0	0	-7.66301	31.851
GO:0031571	GO Biological Processes	mitotic G1 DNA damage checkpoint	-2.37306	6.10103	4.15601	22525	71	208	4	1.92308	0.952248	891|983|995|6790	CCNB1|CDK1|CDC25C|AURKA	-0.963522	14	0	0	-7.66301	31.851
GO:0044819	GO Biological Processes	mitotic G1/S transition checkpoint	-2.37306	6.10103	4.15601	22525	71	208	4	1.92308	0.952248	891|983|995|6790	CCNB1|CDK1|CDC25C|AURKA	-0.963522	14	0	0	-7.66301	31.851
GO:0044783	GO Biological Processes	G1 DNA damage checkpoint	-2.35133	6.01629	4.11574	22525	72	208	4	1.92308	0.952248	891|983|995|6790	CCNB1|CDK1|CDC25C|AURKA	-0.94645	14	0	0	-7.66301	31.851
GO:0000079	GO Biological Processes	regulation of cyclin-dependent protein serine/threonine kinase activity	-2.07987	5.0369	3.62103	22525	86	208	4	1.92308	0.952248	891|995|1033|5347	CCNB1|CDC25C|CDKN3|PLK1	-0.744654	14	0	0	-7.66301	31.851
GO:0045981	GO Biological Processes	positive regulation of nucleotide metabolic process	-2.01183	4.81303	3.49917	22525	90	208	4	1.92308	0.952248	891|983|3479|10411	CCNB1|CDK1|IGF1|RAPGEF3	-0.691676	14	0	0	-7.66301	31.851
GO:1900544	GO Biological Processes	positive regulation of purine nucleotide metabolic process	-2.01183	4.81303	3.49917	22525	90	208	4	1.92308	0.952248	891|983|3479|10411	CCNB1|CDK1|IGF1|RAPGEF3	-0.691676	14	0	0	-7.66301	31.851
GO:0035850	GO Biological Processes	epithelial cell differentiation involved in kidney development	-3.10651	9.62607	5.59188	22525	45	208	4	1.92308	0.952248	652|2625|4435|8842	BMP4|GATA3|CITED1|PROM1	-1.47968	15	0	0	-7.33459	19.1106
GO:0090183	GO Biological Processes	regulation of kidney development	-2.80772	8.02172	4.98731	22525	54	208	4	1.92308	0.952248	652|2625|4435|8842	BMP4|GATA3|CITED1|PROM1	-1.28232	15	0	0	-7.33459	19.1106
GO:0061005	GO Biological Processes	cell differentiation involved in kidney development	-2.77804	7.87587	4.92883	22525	55	208	4	1.92308	0.952248	652|2625|4435|8842	BMP4|GATA3|CITED1|PROM1	-1.25774	15	0	0	-7.33459	19.1106
GO:0060675	GO Biological Processes	ureteric bud morphogenesis	-2.53582	6.76833	4.46131	22525	64	208	4	1.92308	0.952248	652|2246|2625|4435	BMP4|FGF1|GATA3|CITED1	-1.0791	15	0	0	-7.33459	19.1106
GO:0072171	GO Biological Processes	mesonephric tubule morphogenesis	-2.51134	6.6642	4.41496	22525	65	208	4	1.92308	0.952248	652|2246|2625|4435	BMP4|FGF1|GATA3|CITED1	-1.06007	15	0	0	-7.33459	19.1106
GO:0072078	GO Biological Processes	nephron tubule morphogenesis	-2.32996	5.93388	4.07623	22525	73	208	4	1.92308	0.952248	652|2246|2625|4435	BMP4|FGF1|GATA3|CITED1	-0.928556	15	0	0	-7.33459	19.1106
GO:0072088	GO Biological Processes	nephron epithelium morphogenesis	-2.28821	5.77564	3.99936	22525	75	208	4	1.92308	0.952248	652|2246|2625|4435	BMP4|FGF1|GATA3|CITED1	-0.898816	15	0	0	-7.33459	19.1106
GO:0061333	GO Biological Processes	renal tubule morphogenesis	-2.24775	5.62562	3.92521	22525	77	208	4	1.92308	0.952248	652|2246|2625|4435	BMP4|FGF1|GATA3|CITED1	-0.871799	15	0	0	-7.33459	19.1106
GO:0072028	GO Biological Processes	nephron morphogenesis	-2.24775	5.62562	3.92521	22525	77	208	4	1.92308	0.952248	652|2246|2625|4435	BMP4|FGF1|GATA3|CITED1	-0.871799	15	0	0	-7.33459	19.1106
GO:1902893	GO Biological Processes	regulation of pri-miRNA transcription from RNA polymerase II promoter	-3.6302	13.1265	6.72997	22525	33	208	4	1.92308	0.952248	652|2353|3725|4804	BMP4|FOS|JUN|NGFR	-1.86193	18	0	0	-6.99019	14.7673
hsa02010	KEGG Pathway	ABC transporters	-3.10651	9.62607	5.59188	22525	45	208	4	1.92308	0.952248	368|5243|8714|10351	ABCC6|ABCB1|ABCC3|ABCA8	-1.47968	33	0	0	-5.46369	46.4114
GO:0060740	GO Biological Processes	prostate gland epithelium morphogenesis	-4.04554	16.6605	7.71343	22525	26	208	4	1.92308	0.952248	367|652|2099|3371	AR|BMP4|ESR1|TNC	-2.17669	26	0	0	-6.05246	27.0733
GO:0060512	GO Biological Processes	prostate gland morphogenesis	-3.91523	15.4705	7.39666	22525	28	208	4	1.92308	0.952248	367|652|2099|3371	AR|BMP4|ESR1|TNC	-2.0671	26	0	0	-6.05246	27.0733
hsa04960	KEGG Pathway	Aldosterone-regulated sodium reabsorption	-3.43483	11.7074	6.29282	22525	37	208	4	1.92308	0.952248	3479|5295|5578|6337	IGF1|PIK3R1|PRKCA|SCNN1A	-1.71733	45	0	0	-4.92866	27.0733
GO:0048260	GO Biological Processes	positive regulation of receptor-mediated endocytosis	-2.99995	9.02444	5.37282	22525	48	208	4	1.92308	0.952248	408|1191|1950|3024	ARRB1|CLU|EGF|HIST1H1A	-1.40711	31	0	0	-5.84335	9.02444
GO:0048259	GO Biological Processes	regulation of receptor-mediated endocytosis	-2.17041	5.34782	3.78443	22525	81	208	4	1.92308	0.952248	408|1191|1950|3024	ARRB1|CLU|EGF|HIST1H1A	-0.815725	31	0	0	-5.84335	9.02444
GO:0030301	GO Biological Processes	cholesterol transport	-2.11531	5.15682	3.68482	22525	84	208	4	1.92308	0.952248	1066|1191|1950|5468	CES1|CLU|EGF|PPARG	-0.772164	31	0	0	-5.84335	9.02444
GO:0030261	GO Biological Processes	chromosome condensation	-3.6302	13.1265	6.72997	22525	33	208	4	1.92308	0.952248	891|983|7153|10051	CCNB1|CDK1|TOP2A|SMC4	-1.86193	35	0	0	-5.43822	13.1265
GO:0034080	GO Biological Processes	CENP-A containing nucleosome assembly	-3.22136	10.3136	5.83249	22525	42	208	4	1.92308	0.952248	1058|55355|55839|79019	CENPA|HJURP|CENPN|CENPM	-1.56085	35	0	0	-5.43822	13.1265
GO:0061641	GO Biological Processes	CENP-A containing chromatin organization	-3.22136	10.3136	5.83249	22525	42	208	4	1.92308	0.952248	1058|55355|55839|79019	CENPA|HJURP|CENPN|CENPM	-1.56085	35	0	0	-5.43822	13.1265
GO:0031055	GO Biological Processes	chromatin remodeling at centromere	-3.14381	9.84484	5.66951	22525	44	208	4	1.92308	0.952248	1058|55355|55839|79019	CENPA|HJURP|CENPN|CENPM	-1.50825	35	0	0	-5.43822	13.1265
GO:0006336	GO Biological Processes	DNA replication-independent nucleosome assembly	-2.83802	8.17308	5.0473	22525	53	208	4	1.92308	0.952248	1058|55355|55839|79019	CENPA|HJURP|CENPN|CENPM	-1.30132	35	0	0	-5.43822	13.1265
GO:0034724	GO Biological Processes	DNA replication-independent nucleosome organization	-2.80772	8.02172	4.98731	22525	54	208	4	1.92308	0.952248	1058|55355|55839|79019	CENPA|HJURP|CENPN|CENPM	-1.28232	35	0	0	-5.43822	13.1265
GO:0043486	GO Biological Processes	histone exchange	-2.63832	7.21955	4.65713	22525	60	208	4	1.92308	0.952248	1058|55355|55839|79019	CENPA|HJURP|CENPN|CENPM	-1.1574	35	0	0	-5.43822	13.1265
GO:0043044	GO Biological Processes	ATP-dependent chromatin remodeling	-2.17041	5.34782	3.78443	22525	81	208	4	1.92308	0.952248	1058|55355|55839|79019	CENPA|HJURP|CENPN|CENPM	-0.815725	35	0	0	-5.43822	13.1265
GO:0035065	GO Biological Processes	regulation of histone acetylation	-2.74897	7.73523	4.87182	22525	56	208	4	1.92308	0.952248	408|1111|2625|10411	ARRB1|CHEK1|GATA3|RAPGEF3	-1.23621	37	0	0	-5.29536	23.2057
GO:2000756	GO Biological Processes	regulation of peptidyl-lysine acetylation	-2.61198	7.1012	4.60652	22525	61	208	4	1.92308	0.952248	408|1111|2625|10411	ARRB1|CHEK1|GATA3|RAPGEF3	-1.13644	37	0	0	-5.29536	23.2057
GO:0030331	GO Molecular Functions	estrogen receptor binding	-3.30315	10.8293	6.00681	22525	40	208	4	1.92308	0.952248	408|2099|5468|167465	ARRB1|ESR1|PPARG|ZNF366	-1.62477	56	0	0	-4.19811	14.1252
GO:1901983	GO Biological Processes	regulation of protein acetylation	-2.39514	6.18819	4.19705	22525	70	208	4	1.92308	0.952248	408|1111|2625|10411	ARRB1|CHEK1|GATA3|RAPGEF3	-0.978174	37	0	0	-5.29536	23.2057
GO:0060412	GO Biological Processes	ventricular septum morphogenesis	-3.34578	11.107	6.09867	22525	39	208	4	1.92308	0.952248	652|6664|6926|7049	BMP4|SOX11|TBX3|TGFBR3	-1.6535	40	0	0	-5.21926	16.244
GO:0001709	GO Biological Processes	cell fate determination	-3.30315	10.8293	6.00681	22525	40	208	4	1.92308	0.952248	652|2625|2627|4909	BMP4|GATA3|GATA6|NTF4	-1.62477	40	0	0	-5.21926	16.244
GO:0002067	GO Biological Processes	glandular epithelial cell differentiation	-3.07012	9.41681	5.51664	22525	46	208	4	1.92308	0.952248	652|653|2627|25803	BMP4|BMP5|GATA6|SPDEF	-1.45529	40	0	0	-5.21926	16.244
GO:0002066	GO Biological Processes	columnar/cuboidal epithelial cell development	-2.74897	7.73523	4.87182	22525	56	208	4	1.92308	0.952248	652|653|7298|25803	BMP4|BMP5|TYMS|SPDEF	-1.23621	40	0	0	-5.21926	16.244
GO:0014032	GO Biological Processes	neural crest cell development	-2.63832	7.21955	4.65713	22525	60	208	4	1.92308	0.952248	652|2066|4902|6664	BMP4|ERBB4|NRTN|SOX11	-1.1574	40	0	0	-5.21926	16.244
GO:0046332	GO Molecular Functions	SMAD binding	-2.30892	5.85369	4.03744	22525	74	208	4	1.92308	0.952248	2353|3725|4435|7049	FOS|JUN|CITED1|TGFBR3	-0.914351	66	0	0	-3.74141	9.49941
GO:0015179	GO Molecular Functions	L-amino acid transmembrane transporter activity	-2.66518	7.34192	4.70891	22525	59	208	4	1.92308	0.952248	6542|8140|23657|83733	SLC7A2|SLC7A5|SLC7A11|SLC25A18	-1.17725	77	0	0	-3.30315	10.8293
GO:0015171	GO Molecular Functions	amino acid transmembrane transporter activity	-2.13342	5.21895	3.71749	22525	83	208	4	1.92308	0.952248	6542|8140|23657|83733	SLC7A2|SLC7A5|SLC7A11|SLC25A18	-0.786456	77	0	0	-3.30315	10.8293
GO:0014031	GO Biological Processes	mesenchymal cell development	-2.53582	6.76833	4.46131	22525	64	208	4	1.92308	0.952248	652|2066|4902|6664	BMP4|ERBB4|NRTN|SOX11	-1.0791	40	0	0	-5.21926	16.244
GO:0048864	GO Biological Processes	stem cell development	-2.53582	6.76833	4.46131	22525	64	208	4	1.92308	0.952248	652|2066|4902|6664	BMP4|ERBB4|NRTN|SOX11	-1.0791	40	0	0	-5.21926	16.244
GO:0014033	GO Biological Processes	neural crest cell differentiation	-2.44043	6.37019	4.28159	22525	68	208	4	1.92308	0.952248	652|2066|4902|6664	BMP4|ERBB4|NRTN|SOX11	-1.00976	40	0	0	-5.21926	16.244
GO:0090543	GO Cellular Components	Flemming body	-2.66868	11.6029	5.41971	22525	28	208	3	1.44231	0.82669	9928|29127|55165	KIF14|RACGAP1|CEP55	-1.17839	68	0	0	-3.67029	11.6029
GO:0002088	GO Biological Processes	lens development in camera-type eye	-2.4176	6.27787	4.2389	22525	69	208	4	1.92308	0.952248	652|2625|6664|23657	BMP4|GATA3|SOX11|SLC7A11	-0.994082	40	0	0	-5.21926	16.244
GO:0003208	GO Biological Processes	cardiac ventricle morphogenesis	-2.32996	5.93388	4.07623	22525	73	208	4	1.92308	0.952248	652|2625|6664|7049	BMP4|GATA3|SOX11|TGFBR3	-0.928556	40	0	0	-5.21926	16.244
GO:0030510	GO Biological Processes	regulation of BMP signaling pathway	-2.06251	4.979	3.58986	22525	87	208	4	1.92308	0.952248	652|2627|3675|6664	BMP4|GATA6|ITGA3|SOX11	-0.729242	40	0	0	-5.21926	16.244
GO:0060021	GO Biological Processes	palate development	-2.01183	4.81303	3.49917	22525	90	208	4	1.92308	0.952248	6664|6926|7049|7122	SOX11|TBX3|TGFBR3|CLDN5	-0.691676	40	0	0	-5.21926	16.244
GO:0050927	GO Biological Processes	positive regulation of positive chemotaxis	-4.11495	17.3269	7.88533	22525	25	208	4	1.92308	0.952248	1901|2152|2277|6387	S1PR1|F3|VEGFD|CXCL12	-2.21835	42	0	0	-5.05253	17.3269
GO:0050926	GO Biological Processes	regulation of positive chemotaxis	-4.04554	16.6605	7.71343	22525	26	208	4	1.92308	0.952248	1901|2152|2277|6387	S1PR1|F3|VEGFD|CXCL12	-2.17669	42	0	0	-5.05253	17.3269
GO:0002690	GO Biological Processes	positive regulation of leukocyte chemotaxis	-2.07987	5.0369	3.62103	22525	86	208	4	1.92308	0.952248	2277|2920|6387|9547	VEGFD|CXCL2|CXCL12|CXCL14	-0.744654	42	0	0	-5.05253	17.3269
GO:0045604	GO Biological Processes	regulation of epidermal cell differentiation	-2.69256	7.4685	4.76192	22525	58	208	4	1.92308	0.952248	247|652|2146|6820	ALOX15B|BMP4|EZH2|SULT2B1	-1.19631	43	0	0	-5.05042	14.1252
GO:0045682	GO Biological Processes	regulation of epidermis development	-2.2085	5.4832	3.85362	22525	79	208	4	1.92308	0.952248	247|652|2146|6820	ALOX15B|BMP4|EZH2|SULT2B1	-0.846392	43	0	0	-5.05042	14.1252
GO:0032465	GO Biological Processes	regulation of cytokinesis	-2.37306	6.10103	4.15601	22525	71	208	4	1.92308	0.952248	5347|6790|9928|29127	PLK1|AURKA|KIF14|RACGAP1	-0.963522	44	0	0	-5.04857	17.4667
GO:0045840	GO Biological Processes	positive regulation of mitotic nuclear division	-2.93299	8.66346	5.23717	22525	50	208	4	1.92308	0.952248	1950|3479|3481|6790	EGF|IGF1|IGF2|AURKA	-1.36233	45	0	0	-4.92866	27.0733
GO:0051785	GO Biological Processes	positive regulation of nuclear division	-2.61198	7.1012	4.60652	22525	61	208	4	1.92308	0.952248	1950|3479|3481|6790	EGF|IGF1|IGF2|AURKA	-1.13644	45	0	0	-4.92866	27.0733
GO:0038128	GO Biological Processes	ERBB2 signaling pathway	-3.34578	11.107	6.09867	22525	39	208	4	1.92308	0.952248	1950|2066|5295|5578	EGF|ERBB4|PIK3R1|PRKCA	-1.6535	46	0	0	-4.82395	11.107
GO:0045453	GO Biological Processes	bone resorption	-2.72048	7.59953	4.8162	22525	57	208	4	1.92308	0.952248	154|1901|5578|6696	ADRB2|S1PR1|PRKCA|SPP1	-1.21697	48	0	0	-4.67987	8.78054
GO:0001895	GO Biological Processes	retina homeostasis	-2.39514	6.18819	4.19705	22525	70	208	4	1.92308	0.952248	213|563|5284|8842	ALB|AZGP1|PIGR|PROM1	-0.978174	48	0	0	-4.67987	8.78054
GO:0046849	GO Biological Processes	bone remodeling	-2.17041	5.34782	3.78443	22525	81	208	4	1.92308	0.952248	154|1901|5578|6696	ADRB2|S1PR1|PRKCA|SPP1	-0.815725	48	0	0	-4.67987	8.78054
GO:0043388	GO Biological Processes	positive regulation of DNA binding	-2.80772	8.02172	4.98731	22525	54	208	4	1.92308	0.952248	1950|2625|3479|5468	EGF|GATA3|IGF1|PPARG	-1.28232	56	0	0	-4.19811	14.1252
hsa05212	KEGG Pathway	Pancreatic cancer	-2.53582	6.76833	4.46131	22525	64	208	4	1.92308	0.952248	1870|1950|5295|5888	E2F2|EGF|PIK3R1|RAD51	-1.0791	46	0	0	-4.82395	11.107
hsa01521	KEGG Pathway	EGFR tyrosine kinase inhibitor resistance	-2.2085	5.4832	3.85362	22525	79	208	4	1.92308	0.952248	1950|3479|5295|5578	EGF|IGF1|PIK3R1|PRKCA	-0.846392	46	0	0	-4.82395	11.107
GO:0033260	GO Biological Processes	nuclear DNA replication	-2.90063	8.49359	5.17215	22525	51	208	4	1.92308	0.952248	1602|5888|9837|51659	DACH1|RAD51|GINS1|GINS2	-1.34399	59	0	0	-4.05165	32.488
GO:0044786	GO Biological Processes	cell cycle DNA replication	-2.63832	7.21955	4.65713	22525	60	208	4	1.92308	0.952248	1602|5888|9837|51659	DACH1|RAD51|GINS1|GINS2	-1.1574	59	0	0	-4.05165	32.488
GO:0032508	GO Biological Processes	DNA duplex unwinding	-2.30892	5.85369	4.03744	22525	74	208	4	1.92308	0.952248	5888|7153|9837|51659	RAD51|TOP2A|GINS1|GINS2	-0.914351	59	0	0	-4.05165	32.488
GO:0034698	GO Biological Processes	response to gonadotropin	-3.85391	14.937	7.25024	22525	29	208	4	1.92308	0.952248	890|2627|3675|7049	CCNA2|GATA6|ITGA3|TGFBR3	-2.02132	62	1	1	-3.85391	14.937
GO:0035116	GO Biological Processes	embryonic hindlimb morphogenesis	-3.85391	14.937	7.25024	22525	29	208	4	1.92308	0.952248	652|3899|5307|6926	BMP4|AFF3|PITX1|TBX3	-2.02132	63	1	1	-3.85391	14.937
GO:0035137	GO Biological Processes	hindlimb morphogenesis	-3.43483	11.7074	6.29282	22525	37	208	4	1.92308	0.952248	652|3899|5307|6926	BMP4|AFF3|PITX1|TBX3	-1.71733	63	0	0	-3.85391	14.937
GO:0008344	GO Biological Processes	adult locomotory behavior	-2.22798	5.5535	3.88911	22525	78	208	4	1.92308	0.952248	2019|4909|6387|10752	EN1|NTF4|CXCL12|CHL1	-0.856618	65	0	0	-3.76423	5.5535
GO:0051492	GO Biological Processes	regulation of stress fiber assembly	-2.26782	5.69965	3.96196	22525	76	208	4	1.92308	0.952248	1901|3925|5295|10411	S1PR1|STMN1|PIK3R1|RAPGEF3	-0.884501	70	0	0	-3.57229	6.08389
GO:0110020	GO Biological Processes	regulation of actomyosin structure organization	-2.07987	5.0369	3.62103	22525	86	208	4	1.92308	0.952248	1901|3925|5295|10411	S1PR1|STMN1|PIK3R1|RAPGEF3	-0.744654	70	0	0	-3.57229	6.08389
GO:0032231	GO Biological Processes	regulation of actin filament bundle assembly	-2.04539	4.92242	3.55918	22525	88	208	4	1.92308	0.952248	1901|3925|5295|10411	S1PR1|STMN1|PIK3R1|RAPGEF3	-0.715524	70	0	0	-3.57229	6.08389
GO:0031103	GO Biological Processes	axon regeneration	-3.18208	10.0738	5.74966	22525	43	208	4	1.92308	0.952248	3371|3725|6696|10752	TNC|JUN|SPP1|CHL1	-1.53366	72	0	0	-3.4413	10.0738
GO:0031102	GO Biological Processes	neuron projection regeneration	-2.80772	8.02172	4.98731	22525	54	208	4	1.92308	0.952248	3371|3725|6696|10752	TNC|JUN|SPP1|CHL1	-1.28232	72	0	0	-3.4413	10.0738
GO:0070542	GO Biological Processes	response to fatty acid	-2.18932	5.41466	3.81873	22525	80	208	4	1.92308	0.952248	891|3371|5468|7049	CCNB1|TNC|PPARG|TGFBR3	-0.831152	74	0	0	-3.39841	10.48
GO:0033273	GO Biological Processes	response to vitamin	-2.01183	4.81303	3.49917	22525	90	208	4	1.92308	0.952248	3371|5468|6696|7298	TNC|PPARG|SPP1|TYMS	-0.691676	74	0	0	-3.39841	10.48
GO:0070317	GO Biological Processes	negative regulation of G0 to G1 transition	-3.38965	11.3993	6.19393	22525	38	208	4	1.92308	0.952248	1111|2146|5888|6241	CHEK1|EZH2|RAD51|RRM2	-1.68202	75	1	1	-3.38965	11.3993
GO:0070316	GO Biological Processes	regulation of G0 to G1 transition	-3.22136	10.3136	5.83249	22525	42	208	4	1.92308	0.952248	1111|2146|5888|6241	CHEK1|EZH2|RAD51|RRM2	-1.56085	75	0	0	-3.38965	11.3993
GO:0045023	GO Biological Processes	G0 to G1 transition	-3.14381	9.84484	5.66951	22525	44	208	4	1.92308	0.952248	1111|2146|5888|6241	CHEK1|EZH2|RAD51|RRM2	-1.50825	75	0	0	-3.38965	11.3993
GO:2001259	GO Biological Processes	positive regulation of cation channel activity	-2.72048	7.59953	4.8162	22525	57	208	4	1.92308	0.952248	154|2946|5649|6271	ADRB2|GSTM2|RELN|S100A1	-1.21697	76	0	0	-3.38729	10.1525
GO:1902475	GO Biological Processes	L-alpha-amino acid transmembrane transport	-3.30315	10.8293	6.00681	22525	40	208	4	1.92308	0.952248	6542|8140|23657|83733	SLC7A2|SLC7A5|SLC7A11|SLC25A18	-1.62477	77	1	1	-3.30315	10.8293
GO:0015807	GO Biological Processes	L-amino acid transport	-2.48729	6.56323	4.36958	22525	66	208	4	1.92308	0.952248	6542|8140|23657|83733	SLC7A2|SLC7A5|SLC7A11|SLC25A18	-1.04459	77	0	0	-3.30315	10.8293
GO:0003333	GO Biological Processes	amino acid transmembrane transport	-2.28821	5.77564	3.99936	22525	75	208	4	1.92308	0.952248	6542|8140|23657|83733	SLC7A2|SLC7A5|SLC7A11|SLC25A18	-0.898816	77	0	0	-3.30315	10.8293
GO:0006919	GO Biological Processes	activation of cysteine-type endopeptidase activity involved in apoptotic process	-2.15178	5.2826	3.75068	22525	82	208	4	1.92308	0.952248	2152|4804|5468|8743	F3|NGFR|PPARG|TNFSF10	-0.800545	80	0	0	-3.1667	5.41466
GO:0043154	GO Biological Processes	negative regulation of cysteine-type endopeptidase activity involved in apoptotic process	-2.01183	4.81303	3.49917	22525	90	208	4	1.92308	0.952248	332|358|408|4804	BIRC5|AQP1|ARRB1|NGFR	-0.691676	80	0	0	-3.1667	5.41466
GO:0048661	GO Biological Processes	positive regulation of smooth muscle cell proliferation	-2.26782	5.69965	3.96196	22525	76	208	4	1.92308	0.952248	652|1901|3479|3725	BMP4|S1PR1|IGF1|JUN	-0.884501	81	0	0	-3.16245	9.84484
GO:0045778	GO Biological Processes	positive regulation of ossification	-2.09747	5.09615	3.65267	22525	85	208	4	1.92308	0.952248	154|652|3479|6664	ADRB2|BMP4|IGF1|SOX11	-0.758929	81	0	0	-3.16245	9.84484
GO:0001836	GO Biological Processes	release of cytochrome c from mitochondria	-2.72048	7.59953	4.8162	22525	57	208	4	1.92308	0.952248	1191|3479|3725|8743	CLU|IGF1|JUN|TNFSF10	-1.21697	97	1	1	-2.72048	7.59953
GO:0003073	GO Biological Processes	regulation of systemic arterial blood pressure	-2.06251	4.979	3.58986	22525	87	208	4	1.92308	0.952248	154|185|367|4311	ADRB2|AGTR1|AR|MME	-0.729242	98	0	0	-2.6242	11.2028
GO:0060415	GO Biological Processes	muscle tissue morphogenesis	-2.22798	5.5535	3.88911	22525	78	208	4	1.92308	0.952248	652|1901|4638|7049	BMP4|S1PR1|MYLK|TGFBR3	-0.856618	102	0	0	-2.42467	9.55529
GO:0048644	GO Biological Processes	muscle organ morphogenesis	-2.11531	5.15682	3.68482	22525	84	208	4	1.92308	0.952248	652|1901|4638|7049	BMP4|S1PR1|MYLK|TGFBR3	-0.772164	102	0	0	-2.42467	9.55529
GO:0007009	GO Biological Processes	plasma membrane organization	-2.24775	5.62562	3.92521	22525	77	208	4	1.92308	0.952248	367|1191|8436|26509	AR|CLU|CAVIN2|MYOF	-0.871799	110	1	1	-2.24775	5.62562
GO:0050886	GO Biological Processes	endocrine process	-2.13342	5.21895	3.71749	22525	83	208	4	1.92308	0.952248	185|2625|4311|6926	AGTR1|GATA3|MME|TBX3	-0.786456	114	1	1	-2.13342	6.91234
GO:0071459	GO Biological Processes	protein localization to chromosome, centromeric region	-2.97882	14.7673	6.23699	22525	22	208	3	1.44231	0.82669	701|983|1058	BUB1B|CDK1|CENPA	-1.3938	1	0	0	-16.3911	39.3794
GO:0097421	GO Biological Processes	liver regeneration	-2.42467	9.55529	4.81955	22525	34	208	3	1.44231	0.82669	2146|6790|7298	EZH2|AURKA|TYMS	-0.999632	3	0	0	-12.9412	30.9409
GO:0033598	GO Biological Processes	mammary gland epithelial cell proliferation	-2.76316	12.4954	5.66193	22525	26	208	3	1.44231	0.82669	374|2099|2625	AREG|ESR1|GATA3	-1.24791	7	0	0	-8.65269	28.4982
GO:0007100	GO Biological Processes	mitotic centrosome separation	-3.40042	20.305	7.45741	22525	16	208	3	1.44231	0.82669	1111|4751|6790	CHEK1|NEK2|AURKA	-1.68986	9	0	0	-8.29332	20.305
GO:0051299	GO Biological Processes	centrosome separation	-3.31906	19.1106	7.21149	22525	17	208	3	1.44231	0.82669	1111|4751|6790	CHEK1|NEK2|AURKA	-1.63478	9	0	0	-8.29332	20.305
GO:0090224	GO Biological Processes	regulation of spindle organization	-2.19442	7.9239	4.28393	22525	41	208	3	1.44231	0.82669	5347|10615|22974	PLK1|SPAG5|TPX2	-0.835768	9	0	0	-8.29332	20.305
GO:0035987	GO Biological Processes	endodermal cell differentiation	-2.05552	7.0626	3.97362	22525	46	208	3	1.44231	0.82669	2627|3909|3914	GATA6|LAMA3|LAMB3	-0.724427	10	0	0	-8.28567	39.3794
GO:0050840	GO Molecular Functions	extracellular matrix binding	-2.90063	8.49359	5.17215	22525	51	208	4	1.92308	0.952248	1634|3675|6696|8404	DCN|ITGA3|SPP1|SPARCL1	-1.34399	89	1	1	-2.90063	8.49359
GO:0005154	GO Molecular Functions	epidermal growth factor receptor binding	-2.46185	9.84484	4.90873	22525	33	208	3	1.44231	0.82669	374|1950|2066	AREG|EGF|ERBB4	-1.02807	7	0	0	-8.65269	28.4982
GO:0004693	GO Molecular Functions	cyclin-dependent protein serine/threonine kinase activity	-2.38869	9.28228	4.73397	22525	35	208	3	1.44231	0.82669	891|983|9133	CCNB1|CDK1|CCNB2	-0.974211	14	0	0	-7.66301	31.851
GO:1903580	GO Biological Processes	positive regulation of ATP metabolic process	-2.50031	10.1525	5.00181	22525	32	208	3	1.44231	0.82669	891|983|3479	CCNB1|CDK1|IGF1	-1.05334	14	0	0	-7.66301	31.851
GO:0048599	GO Biological Processes	oocyte development	-2.10893	7.38363	4.09188	22525	44	208	3	1.44231	0.82669	891|3479|6790	CCNB1|IGF1|AURKA	-0.768302	14	0	0	-7.66301	31.851
GO:0009994	GO Biological Processes	oocyte differentiation	-2.02979	6.91234	3.91711	22525	47	208	3	1.44231	0.82669	891|3479|6790	CCNB1|IGF1|AURKA	-0.703594	14	0	0	-7.66301	31.851
GO:0001102	GO Molecular Functions	RNA polymerase II activating transcription factor binding	-2.25542	8.33025	4.42315	22525	39	208	3	1.44231	0.82669	2353|3725|6926	FOS|JUN|TBX3	-0.876702	18	0	0	-6.99019	14.7673
GO:0090185	GO Biological Processes	negative regulation of kidney development	-3.31906	19.1106	7.21149	22525	17	208	3	1.44231	0.82669	652|2625|4435	BMP4|GATA3|CITED1	-1.63478	15	0	0	-7.33459	19.1106
GO:0008559	GO Molecular Functions	xenobiotic transmembrane transporting ATPase activity	-4.57786	46.4114	11.6007	22525	7	208	3	1.44231	0.82669	5243|8714|10351	ABCB1|ABCC3|ABCA8	-2.56626	33	0	0	-5.46369	46.4114
GO:0042910	GO Molecular Functions	xenobiotic transmembrane transporter activity	-4.20359	36.0978	10.167	22525	9	208	3	1.44231	0.82669	5243|8714|10351	ABCB1|ABCC3|ABCA8	-2.29008	33	0	0	-5.46369	46.4114
GO:0002320	GO Biological Processes	lymphoid progenitor cell differentiation	-3.24284	18.0489	6.9857	22525	18	208	3	1.44231	0.82669	652|2322|2625	BMP4|FLT3|GATA3	-1.57616	15	0	0	-7.33459	19.1106
GO:2000696	GO Biological Processes	regulation of epithelial cell differentiation involved in kidney development	-3.24284	18.0489	6.9857	22525	18	208	3	1.44231	0.82669	2625|4435|8842	GATA3|CITED1|PROM1	-1.57616	15	0	0	-7.33459	19.1106
GO:1905331	GO Biological Processes	negative regulation of morphogenesis of an epithelium	-3.17116	17.0989	6.77737	22525	19	208	3	1.44231	0.82669	652|2625|4435	BMP4|GATA3|CITED1	-1.52613	15	0	0	-7.33459	19.1106
GO:0060231	GO Biological Processes	mesenchymal to epithelial transition	-3.10353	16.244	6.58432	22525	20	208	3	1.44231	0.82669	652|2625|4435	BMP4|GATA3|CITED1	-1.47913	15	0	0	-7.33459	19.1106
GO:0060037	GO Biological Processes	pharyngeal system development	-2.81346	12.9952	5.79325	22525	25	208	3	1.44231	0.82669	652|653|2625	BMP4|BMP5|GATA3	-1.28232	15	0	0	-7.33459	19.1106
GO:0070670	GO Biological Processes	response to interleukin-4	-2.42467	9.55529	4.81955	22525	34	208	3	1.44231	0.82669	2625|4435|6932	GATA3|CITED1|TCF7	-0.999632	15	0	0	-7.33459	19.1106
GO:0090184	GO Biological Processes	positive regulation of kidney development	-2.22449	8.122	4.35233	22525	40	208	3	1.44231	0.82669	652|2625|8842	BMP4|GATA3|PROM1	-0.856618	15	0	0	-7.33459	19.1106
GO:0060745	GO Biological Processes	mammary gland branching involved in pregnancy	-4.81793	54.1466	12.5694	22525	6	208	3	1.44231	0.82669	367|2099|5241	AR|ESR1|PGR	-2.75321	16	0	0	-7.13554	54.1466
GO:0033146	GO Biological Processes	regulation of intracellular estrogen receptor signaling pathway	-2.25542	8.33025	4.42315	22525	39	208	3	1.44231	0.82669	367|2099|167465	AR|ESR1|ZNF366	-0.876702	16	0	0	-7.13554	54.1466
GO:1902895	GO Biological Processes	positive regulation of pri-miRNA transcription from RNA polymerase II promoter	-2.97882	14.7673	6.23699	22525	22	208	3	1.44231	0.82669	2353|3725|4804	FOS|JUN|NGFR	-1.3938	18	0	0	-6.99019	14.7673
GO:0051412	GO Biological Processes	response to corticosterone	-3.24284	18.0489	6.9857	22525	18	208	3	1.44231	0.82669	2353|2354|4129	FOS|FOSB|MAOB	-1.57616	23	0	0	-6.13378	18.0489
GO:0051385	GO Biological Processes	response to mineralocorticoid	-2.6242	11.2028	5.30762	22525	29	208	3	1.44231	0.82669	2353|2354|4129	FOS|FOSB|MAOB	-1.14558	23	0	0	-6.13378	18.0489
GO:0032570	GO Biological Processes	response to progesterone	-2.10893	7.38363	4.09188	22525	44	208	3	1.44231	0.82669	2353|2354|7298	FOS|FOSB|TYMS	-0.768302	23	0	0	-6.13378	18.0489
GO:0043568	GO Biological Processes	positive regulation of insulin-like growth factor receptor signaling pathway	-3.68336	24.9908	8.35305	22525	13	208	3	1.44231	0.82669	367|3479|3487	AR|IGF1|IGFBP4	-1.89657	26	0	0	-6.05246	27.0733
GO:0001759	GO Biological Processes	organ induction	-3.17116	17.0989	6.77737	22525	19	208	3	1.44231	0.82669	367|652|2246	AR|BMP4|FGF1	-1.52613	26	0	0	-6.05246	27.0733
GO:0030539	GO Biological Processes	male genitalia development	-2.97882	14.7673	6.23699	22525	22	208	3	1.44231	0.82669	367|653|6926	AR|BMP5|TBX3	-1.3938	26	0	0	-6.05246	27.0733
GO:0060571	GO Biological Processes	morphogenesis of an epithelial fold	-2.76316	12.4954	5.66193	22525	26	208	3	1.44231	0.82669	367|652|653	AR|BMP4|BMP5	-1.24791	26	0	0	-6.05246	27.0733
GO:0010092	GO Biological Processes	specification of animal organ identity	-2.58138	10.8293	5.20089	22525	30	208	3	1.44231	0.82669	367|652|2246	AR|BMP4|FGF1	-1.11301	26	0	0	-6.05246	27.0733
GO:0031128	GO Biological Processes	developmental induction	-2.58138	10.8293	5.20089	22525	30	208	3	1.44231	0.82669	367|652|2246	AR|BMP4|FGF1	-1.11301	26	0	0	-6.05246	27.0733
GO:1905332	GO Biological Processes	positive regulation of morphogenesis of an epithelium	-2.46185	9.84484	4.90873	22525	33	208	3	1.44231	0.82669	367|652|2625	AR|BMP4|GATA3	-1.02807	26	0	0	-6.05246	27.0733
GO:0003156	GO Biological Processes	regulation of animal organ formation	-2.42467	9.55529	4.81955	22525	34	208	3	1.44231	0.82669	367|652|2246	AR|BMP4|FGF1	-0.999632	26	0	0	-6.05246	27.0733
GO:0010453	GO Biological Processes	regulation of cell fate commitment	-2.35383	9.02444	4.65176	22525	36	208	3	1.44231	0.82669	367|652|25803	AR|BMP4|SPDEF	-0.947722	26	0	0	-6.05246	27.0733
GO:0040019	GO Biological Processes	positive regulation of embryonic development	-2.28726	8.54947	4.49654	22525	38	208	3	1.44231	0.82669	367|2625|3479	AR|GATA3|IGF1	-0.898816	26	0	0	-6.05246	27.0733
GO:0042908	GO Biological Processes	xenobiotic transport	-4.05165	32.488	9.61491	22525	10	208	3	1.44231	0.82669	5243|8714|10351	ABCB1|ABCC3|ABCA8	-2.17996	33	0	0	-5.46369	46.4114
GO:2000615	GO Biological Processes	regulation of histone H3-K9 acetylation	-3.58159	23.2057	8.02357	22525	14	208	3	1.44231	0.82669	1111|2625|10411	CHEK1|GATA3|RAPGEF3	-1.82766	37	0	0	-5.29536	23.2057
GO:0043970	GO Biological Processes	histone H3-K9 acetylation	-3.40042	20.305	7.45741	22525	16	208	3	1.44231	0.82669	1111|2625|10411	CHEK1|GATA3|RAPGEF3	-1.68986	37	0	0	-5.29536	23.2057
GO:1901985	GO Biological Processes	positive regulation of protein acetylation	-2.28726	8.54947	4.49654	22525	38	208	3	1.44231	0.82669	408|2625|10411	ARRB1|GATA3|RAPGEF3	-0.898816	37	0	0	-5.29536	23.2057
GO:0061647	GO Biological Processes	histone H3-K9 modification	-2.13668	7.55534	4.15383	22525	43	208	3	1.44231	0.82669	1111|2625|10411	CHEK1|GATA3|RAPGEF3	-0.788566	37	0	0	-5.29536	23.2057
GO:0060575	GO Biological Processes	intestinal epithelial cell differentiation	-3.10353	16.244	6.58432	22525	20	208	3	1.44231	0.82669	2627|7298|25803	GATA6|TYMS|SPDEF	-1.47913	40	0	0	-5.21926	16.244
GO:0003309	GO Biological Processes	type B pancreatic cell differentiation	-2.86603	13.5367	5.9323	22525	24	208	3	1.44231	0.82669	652|653|2627	BMP4|BMP5|GATA6	-1.32028	40	0	0	-5.21926	16.244
GO:0035883	GO Biological Processes	enteroendocrine cell differentiation	-2.76316	12.4954	5.66193	22525	26	208	3	1.44231	0.82669	652|653|2627	BMP4|BMP5|GATA6	-1.24791	40	0	0	-5.21926	16.244
GO:0030513	GO Biological Processes	positive regulation of BMP signaling pathway	-2.46185	9.84484	4.90873	22525	33	208	3	1.44231	0.82669	652|2627|6664	BMP4|GATA6|SOX11	-1.02807	40	0	0	-5.21926	16.244
GO:0060428	GO Biological Processes	lung epithelium development	-2.35383	9.02444	4.65176	22525	36	208	3	1.44231	0.82669	652|2627|25803	BMP4|GATA6|SPDEF	-0.947722	40	0	0	-5.21926	16.244
GO:0000979	GO Molecular Functions	RNA polymerase II core promoter sequence-specific DNA binding	-2.46185	9.84484	4.90873	22525	33	208	3	1.44231	0.82669	2146|2353|6664	EZH2|FOS|SOX11	-1.02807	39	0	0	-5.24958	9.84484
GO:0001755	GO Biological Processes	neural crest cell migration	-2.32004	8.78054	4.57269	22525	37	208	3	1.44231	0.82669	652|2066|4902	BMP4|ERBB4|NRTN	-0.920702	40	0	0	-5.21926	16.244
GO:0048286	GO Biological Processes	lung alveolus development	-2.32004	8.78054	4.57269	22525	37	208	3	1.44231	0.82669	652|2627|5241	BMP4|GATA6|PGR	-0.920702	40	0	0	-5.21926	16.244
GO:1905209	GO Biological Processes	positive regulation of cardiocyte differentiation	-2.28726	8.54947	4.49654	22525	38	208	3	1.44231	0.82669	652|2627|3479	BMP4|GATA6|IGF1	-0.898816	40	0	0	-5.21926	16.244
GO:0031018	GO Biological Processes	endocrine pancreas development	-2.10893	7.38363	4.09188	22525	44	208	3	1.44231	0.82669	652|653|2627	BMP4|BMP5|GATA6	-0.768302	40	0	0	-5.21926	16.244
GO:0042827	GO Cellular Components	platelet dense granule	-3.03954	15.4705	6.4047	22525	21	208	3	1.44231	0.82669	3708|6403|6414	ITPR1|SELP|SELENOP	-1.43329	84	1	1	-3.03954	15.4705
GO:0060976	GO Biological Processes	coronary vasculature development	-2.02979	6.91234	3.91711	22525	47	208	3	1.44231	0.82669	652|2627|7049	BMP4|GATA6|TGFBR3	-0.703594	40	0	0	-5.21926	16.244
GO:2000677	GO Biological Processes	regulation of transcription regulatory region DNA binding	-2.00468	6.76833	3.86223	22525	48	208	3	1.44231	0.82669	2625|3479|6664	GATA3|IGF1|SOX11	-0.686119	40	0	0	-5.21926	16.244
GO:0045606	GO Biological Processes	positive regulation of epidermal cell differentiation	-2.92107	14.1252	6.0799	22525	23	208	3	1.44231	0.82669	247|652|6820	ALOX15B|BMP4|SULT2B1	-1.35748	43	0	0	-5.05042	14.1252
GO:0045684	GO Biological Processes	positive regulation of epidermis development	-2.35383	9.02444	4.65176	22525	36	208	3	1.44231	0.82669	247|652|6820	ALOX15B|BMP4|SULT2B1	-0.947722	43	0	0	-5.05042	14.1252
GO:0042056	GO Molecular Functions	chemoattractant activity	-2.58138	10.8293	5.20089	22525	30	208	3	1.44231	0.82669	652|2277|6387	BMP4|VEGFD|CXCL12	-1.11301	42	0	0	-5.05253	17.3269
GO:0032885	GO Biological Processes	regulation of polysaccharide biosynthetic process	-2.46185	9.84484	4.90873	22525	33	208	3	1.44231	0.82669	1950|3479|3481	EGF|IGF1|IGF2	-1.02807	45	0	0	-4.92866	27.0733
GO:0032881	GO Biological Processes	regulation of polysaccharide metabolic process	-2.32004	8.78054	4.57269	22525	37	208	3	1.44231	0.82669	1950|3479|3481	EGF|IGF1|IGF2	-0.920702	45	0	0	-4.92866	27.0733
GO:0045124	GO Biological Processes	regulation of bone resorption	-2.32004	8.78054	4.57269	22525	37	208	3	1.44231	0.82669	1901|5578|6696	S1PR1|PRKCA|SPP1	-0.920702	48	0	0	-4.67987	8.78054
GO:0005158	GO Molecular Functions	insulin receptor binding	-2.97882	14.7673	6.23699	22525	22	208	3	1.44231	0.82669	3479|3481|5295	IGF1|IGF2|PIK3R1	-1.3938	45	0	0	-4.92866	27.0733
GO:0046850	GO Biological Processes	regulation of bone remodeling	-2.08189	7.21955	4.03184	22525	45	208	3	1.44231	0.82669	1901|5578|6696	S1PR1|PRKCA|SPP1	-0.745432	48	0	0	-4.67987	8.78054
GO:0048471	GO Cellular Components	perinuclear region of cytoplasm	-2.87701	2.45007	3.6588	22525	663	208	15	7.21154	1.79362	701|762|995|1033|1063|1191|3675|3708|5295|5468|5578|5888|6696|6790|81618	BUB1B|CA4|CDC25C|CDKN3|CENPF|CLU|ITGA3|ITPR1|PIK3R1|PPARG|PRKCA|RAD51|SPP1|AURKA|ITM2C	-1.3238	90	1	1	-2.87701	2.45007
GO:0005504	GO Molecular Functions	fatty acid binding	-2.71496	12.0326	5.53763	22525	27	208	3	1.44231	0.82669	213|2167|5468	ALB|FABP4|PPARG	-1.21267	47	0	0	-4.71292	12.0326
hsa04918	KEGG Pathway	Thyroid hormone synthesis	-2.30892	5.85369	4.03744	22525	74	208	4	1.92308	0.952248	213|2878|3708|5578	ALB|GPX3|ITPR1|PRKCA	-0.914351	52	0	0	-4.51898	9.9963
GO:0034390	GO Biological Processes	smooth muscle cell apoptotic process	-2.92107	14.1252	6.0799	22525	23	208	3	1.44231	0.82669	408|3479|5468	ARRB1|IGF1|PPARG	-1.35748	56	0	0	-4.19811	14.1252
GO:0034391	GO Biological Processes	regulation of smooth muscle cell apoptotic process	-2.92107	14.1252	6.0799	22525	23	208	3	1.44231	0.82669	408|3479|5468	ARRB1|IGF1|PPARG	-1.35748	56	0	0	-4.19811	14.1252
GO:1902969	GO Biological Processes	mitotic DNA replication	-4.05165	32.488	9.61491	22525	10	208	3	1.44231	0.82669	5888|9837|51659	RAD51|GINS1|GINS2	-2.17996	59	1	1	-4.05165	32.488
hsa04970	KEGG Pathway	Salivary secretion	-2.01183	4.81303	3.49917	22525	90	208	4	1.92308	0.952248	154|1755|3708|5578	ADRB2|DMBT1|ITPR1|PRKCA	-0.691676	52	0	0	-4.51898	9.9963
GO:0015701	GO Biological Processes	bicarbonate transport	-2.10893	7.38363	4.09188	22525	44	208	3	1.44231	0.82669	358|762|1811	AQP1|CA4|SLC26A3	-0.768302	60	0	0	-4.01454	7.38363
GO:0045662	GO Biological Processes	negative regulation of myoblast differentiation	-2.86603	13.5367	5.9323	22525	24	208	3	1.44231	0.82669	652|6926|9547	BMP4|TBX3|CXCL14	-1.32028	63	0	0	-3.85391	14.937
GO:0035115	GO Biological Processes	embryonic forelimb morphogenesis	-2.46185	9.84484	4.90873	22525	33	208	3	1.44231	0.82669	1382|2019|6926	CRABP2|EN1|TBX3	-1.02807	63	0	0	-3.85391	14.937
GO:0035136	GO Biological Processes	forelimb morphogenesis	-2.19442	7.9239	4.28393	22525	41	208	3	1.44231	0.82669	1382|2019|6926	CRABP2|EN1|TBX3	-0.835768	63	0	0	-3.85391	14.937
hsa00982	KEGG Pathway	Drug metabolism - cytochrome P450	-2.39514	6.18819	4.19705	22525	70	208	4	1.92308	0.952248	2944|2946|4129|221357	GSTM1|GSTM2|MAOB|GSTA5	-0.978174	55	0	0	-4.23152	10.0272
GO:0007080	GO Biological Processes	mitotic metaphase plate congression	-2.05552	7.0626	3.97362	22525	46	208	3	1.44231	0.82669	891|9928|55165	CCNB1|KIF14|CEP55	-0.724427	68	0	0	-3.67029	11.6029
GO:0005788	GO Cellular Components	endoplasmic reticulum lumen	-2.73636	3.28161	3.82126	22525	297	208	9	4.32692	1.41076	213|652|720|1066|2322|3371|3487|6696|8404	ALB|BMP4|C4A|CES1|FLT3|TNC|IGFBP4|SPP1|SPARCL1	-1.22856	96	1	1	-2.73636	3.28161
GO:0031649	GO Biological Processes	heat generation	-3.10353	16.244	6.58432	22525	20	208	3	1.44231	0.82669	154|5733|10874	ADRB2|PTGER3|NMU	-1.47913	71	0	0	-3.53233	16.244
GO:0001659	GO Biological Processes	temperature homeostasis	-2.22449	8.122	4.35233	22525	40	208	3	1.44231	0.82669	154|5733|10874	ADRB2|PTGER3|NMU	-0.856618	71	0	0	-3.53233	16.244
GO:0044058	GO Biological Processes	regulation of digestive system process	-2.22449	8.122	4.35233	22525	40	208	3	1.44231	0.82669	358|5733|10874	AQP1|PTGER3|NMU	-0.856618	71	0	0	-3.53233	16.244
GO:0034694	GO Biological Processes	response to prostaglandin	-2.54012	10.48	5.09908	22525	31	208	3	1.44231	0.82669	3371|5468|7049	TNC|PPARG|TGFBR3	-1.08011	74	0	0	-3.39841	10.48
GO:2000273	GO Biological Processes	positive regulation of receptor activity	-2.50031	10.1525	5.00181	22525	32	208	3	1.44231	0.82669	154|1950|5649	ADRB2|EGF|RELN	-1.05334	76	0	0	-3.38729	10.1525
GO:0051383	GO Biological Processes	kinetochore organization	-3.24284	18.0489	6.9857	22525	18	208	3	1.44231	0.82669	1058|1063|10051	CENPA|CENPF|SMC4	-1.57616	78	1	1	-3.24284	18.0489
GO:0030224	GO Biological Processes	monocyte differentiation	-2.46185	9.84484	4.90873	22525	33	208	3	1.44231	0.82669	652|3725|5468	BMP4|JUN|PPARG	-1.02807	81	0	0	-3.16245	9.84484
GO:1903131	GO Biological Processes	mononuclear cell differentiation	-2.46185	9.84484	4.90873	22525	33	208	3	1.44231	0.82669	652|3725|5468	BMP4|JUN|PPARG	-1.02807	81	0	0	-3.16245	9.84484
GO:0071312	GO Biological Processes	cellular response to alkaloid	-2.46185	9.84484	4.90873	22525	33	208	3	1.44231	0.82669	890|2946|5888	CCNA2|GSTM2|RAD51	-1.02807	83	0	0	-3.05614	9.84484
GO:0009409	GO Biological Processes	response to cold	-2.02979	6.91234	3.91711	22525	47	208	3	1.44231	0.82669	154|2353|5468	ADRB2|FOS|PPARG	-0.703594	85	0	0	-2.98185	6.91234
GO:0004364	GO Molecular Functions	glutathione transferase activity	-2.42467	9.55529	4.81955	22525	34	208	3	1.44231	0.82669	2944|2946|221357	GSTM1|GSTM2|GSTA5	-0.999632	55	0	0	-4.23152	10.0272
GO:0044548	GO Molecular Functions	S100 protein binding	-3.68336	24.9908	8.35305	22525	13	208	3	1.44231	0.82669	2246|6271|79026	FGF1|S100A1|AHNAK	-1.89657	67	1	1	-3.68336	24.9908
GO:0071168	GO Biological Processes	protein localization to chromatin	-2.92107	14.1252	6.0799	22525	23	208	3	1.44231	0.82669	2099|2146|5347	ESR1|EZH2|PLK1	-1.35748	86	1	1	-2.92107	14.1252
GO:0031572	GO Biological Processes	G2 DNA damage checkpoint	-2.38869	9.28228	4.73397	22525	35	208	3	1.44231	0.82669	983|1111|5347	CDK1|CHEK1|PLK1	-0.974211	92	0	0	-2.87052	9.28228
GO:1904646	GO Biological Processes	cellular response to amyloid-beta	-2.71496	12.0326	5.53763	22525	27	208	3	1.44231	0.82669	154|3479|4804	ADRB2|IGF1|NGFR	-1.21267	93	0	0	-2.83711	12.0326
GO:0015629	GO Cellular Components	actin cytoskeleton	-2.43423	2.60093	3.34172	22525	458	208	11	5.28846	1.5518	4629|4638|7122|8436|10411|22885|27295|51474|54443|79026|80329	MYH11|MYLK|CLDN5|CAVIN2|RAPGEF3|ABLIM3|PDLIM3|LIMA1|ANLN|AHNAK|ULBP1	-1.0051	101	1	1	-2.43423	2.60093
GO:1904645	GO Biological Processes	response to amyloid-beta	-2.58138	10.8293	5.20089	22525	30	208	3	1.44231	0.82669	154|3479|4804	ADRB2|IGF1|NGFR	-1.11301	93	0	0	-2.83711	12.0326
GO:0035640	GO Biological Processes	exploration behavior	-2.81346	12.9952	5.79325	22525	25	208	3	1.44231	0.82669	1803|3675|10752	DPP4|ITGA3|CHL1	-1.28232	94	1	1	-2.81346	12.9952
GO:0050873	GO Biological Processes	brown fat cell differentiation	-2.28726	8.54947	4.49654	22525	38	208	3	1.44231	0.82669	154|2167|3914	ADRB2|FABP4|LAMB3	-0.898816	95	0	0	-2.80772	8.54947
GO:0090199	GO Biological Processes	regulation of release of cytochrome c from mitochondria	-2.08189	7.21955	4.03184	22525	45	208	3	1.44231	0.82669	1191|3479|8743	CLU|IGF1|TNFSF10	-0.745432	97	0	0	-2.72048	7.59953
GO:0010743	GO Biological Processes	regulation of macrophage derived foam cell differentiation	-2.6242	11.2028	5.30762	22525	29	208	3	1.44231	0.82669	185|247|5468	AGTR1|ALOX15B|PPARG	-1.14558	98	1	1	-2.6242	11.2028
GO:0005925	GO Cellular Components	focal adhesion	-2.41615	2.7416	3.37127	22525	395	208	10	4.80769	1.48333	214|667|1264|1803|3371|3675|4311|23092|51474|79026	ALCAM|DST|CNN1|DPP4|TNC|ITGA3|MME|ARHGAP26|LIMA1|AHNAK	-0.993655	104	1	1	-2.41615	2.7416
GO:0005924	GO Cellular Components	cell-substrate adherens junction	-2.39318	2.72094	3.34412	22525	398	208	10	4.80769	1.48333	214|667|1264|1803|3371|3675|4311|23092|51474|79026	ALCAM|DST|CNN1|DPP4|TNC|ITGA3|MME|ARHGAP26|LIMA1|AHNAK	-0.976715	104	0	0	-2.41615	2.7416
GO:0030055	GO Cellular Components	cell-substrate junction	-2.35545	2.68718	3.29942	22525	403	208	10	4.80769	1.48333	214|667|1264|1803|3371|3675|4311|23092|51474|79026	ALCAM|DST|CNN1|DPP4|TNC|ITGA3|MME|ARHGAP26|LIMA1|AHNAK	-0.947722	104	0	0	-2.41615	2.7416
GO:0010742	GO Biological Processes	macrophage derived foam cell differentiation	-2.38869	9.28228	4.73397	22525	35	208	3	1.44231	0.82669	185|247|5468	AGTR1|ALOX15B|PPARG	-0.974211	98	0	0	-2.6242	11.2028
GO:0090077	GO Biological Processes	foam cell differentiation	-2.38869	9.28228	4.73397	22525	35	208	3	1.44231	0.82669	185|247|5468	AGTR1|ALOX15B|PPARG	-0.974211	98	0	0	-2.6242	11.2028
GO:0045744	GO Biological Processes	negative regulation of G-protein coupled receptor protein signaling pathway	-2.02979	6.91234	3.91711	22525	47	208	3	1.44231	0.82669	154|408|3925	ADRB2|ARRB1|STMN1	-0.703594	100	0	0	-2.4956	6.91234
GO:0061384	GO Biological Processes	heart trabecula morphogenesis	-2.42467	9.55529	4.81955	22525	34	208	3	1.44231	0.82669	653|1901|7049	BMP5|S1PR1|TGFBR3	-0.999632	102	1	1	-2.42467	9.55529
GO:0006730	GO Biological Processes	one-carbon metabolic process	-2.35383	9.02444	4.65176	22525	36	208	3	1.44231	0.82669	762|7298|25902	CA4|TYMS|MTHFD1L	-0.947722	105	1	1	-2.35383	9.02444
GO:0005310	GO Molecular Functions	dicarboxylic acid transmembrane transporter activity	-2.25542	8.33025	4.42315	22525	39	208	3	1.44231	0.82669	1811|23657|83733	SLC26A3|SLC7A11|SLC25A18	-0.876702	77	0	0	-3.30315	10.8293
GO:0030424	GO Cellular Components	axon	-2.26048	2.6032	3.1863	22525	416	208	10	4.80769	1.48333	214|667|720|4311|4902|6790|10381|10874|22974|24137	ALCAM|DST|C4A|MME|NRTN|AURKA|TUBB3|NMU|TPX2|KIF4A	-0.878081	109	1	1	-2.26048	2.6032
GO:0014009	GO Biological Processes	glial cell proliferation	-2.35383	9.02444	4.65176	22525	36	208	3	1.44231	0.82669	374|1191|6664	AREG|CLU|SOX11	-0.947722	106	1	1	-2.35383	9.02444
GO:0005901	GO Cellular Components	caveola	-2.2085	5.4832	3.85362	22525	79	208	4	1.92308	0.952248	7035|8436|26509|64805	TFPI|CAVIN2|MYOF|P2RY12	-0.846392	110	0	0	-2.24775	5.62562
hsa04923	KEGG Pathway	Regulation of lipolysis in adipocytes	-2.80772	8.02172	4.98731	22525	54	208	4	1.92308	0.952248	154|2167|5295|5733	ADRB2|FABP4|PIK3R1|PTGER3	-1.28232	95	1	1	-2.80772	8.54947
hsa00260	KEGG Pathway	Glycine, serine and threonine metabolism	-2.22449	8.122	4.35233	22525	40	208	3	1.44231	0.82669	875|4129|29968	CBS|MAOB|PSAT1	-0.856618	111	1	1	-2.22449	8.122
GO:0034399	GO Cellular Components	nuclear periphery	-2.1415	4.16513	3.49401	22525	130	208	5	2.40385	1.06203	862|1063|4133|24137|29128	RUNX1T1|CENPF|MAP2|KIF4A|UHRF1	-0.792409	113	1	1	-2.1415	4.16513
GO:0042982	GO Biological Processes	amyloid precursor protein metabolic process	-2.13668	7.55534	4.15383	22525	43	208	3	1.44231	0.82669	1191|5653|81618	CLU|KLK6|ITM2C	-0.788566	106	0	0	-2.35383	9.02444
GO:0060986	GO Biological Processes	endocrine hormone secretion	-2.02979	6.91234	3.91711	22525	47	208	3	1.44231	0.82669	185|2625|6926	AGTR1|GATA3|TBX3	-0.703594	114	0	0	-2.13342	6.91234
GO:0030857	GO Biological Processes	negative regulation of epithelial cell differentiation	-2.10893	7.38363	4.09188	22525	44	208	3	1.44231	0.82669	2146|4435|6926	EZH2|CITED1|TBX3	-0.768302	115	1	1	-2.10893	7.38363
GO:0008347	GO Biological Processes	glial cell migration	-2.08189	7.21955	4.03184	22525	45	208	3	1.44231	0.82669	5649|64805|147495	RELN|P2RY12|APCDD1	-0.745432	116	1	1	-2.08189	7.21955
